# Supplementary material for: Taxonomic revision of Habenaria josephi group (sect. Diphyllae s.l.) in the Pan-Himalaya
Source: PhytoKeys. 2021 Apr 6;175:109–36. doi: 10.3897/phytokeys.175.59849 (PMC8044066; doi:10.3897/phytokeys.175.59849)
Supplement: XML Treatment for Habenaria josephi [file phytokeys.175.59849-treatment1.xml]

<!DOCTYPE tp:taxon-treatment
  PUBLIC "-//TaxonX//DTD Taxonomic Treatment Publishing DTD v0 20100105//EN" "tax-treatment-NSO.dtd">
<tp:taxon-treatment xmlns:tp="http://www.plazi.org/taxpub"><tp:treatment-meta><kwd-group><label>Taxon classification</label><kwd><named-content xmlns:xlink="http://www.w3.org/1999/xlink" content-type="kingdom">Plantae</named-content></kwd><kwd><named-content xmlns:xlink="http://www.w3.org/1999/xlink" content-type="order">Asparagales</named-content></kwd><kwd><named-content xmlns:xlink="http://www.w3.org/1999/xlink" content-type="family">Orchidaceae</named-content></kwd></kwd-group><mixed-citation publication-type="journal"><person-group><name><surname>Pandey</surname><given-names>Tirtha Raj</given-names></name><name><surname>Jin</surname><given-names>Xiao-Hua</given-names></name></person-group><article-title>Taxonomic revision of <italic><tp:taxon-name><tp:taxon-name-part taxon-name-part-type="genus" reg="Habenaria">Habenaria</tp:taxon-name-part> <tp:taxon-name-part taxon-name-part-type="species" reg="josephi">josephi</tp:taxon-name-part></tp:taxon-name></italic> group (sect. <tp:taxon-name><tp:taxon-name-part taxon-name-part-type="section" reg="Diphyllae">Diphyllae</tp:taxon-name-part></tp:taxon-name> s.l.) in the Pan-Himalaya</article-title><source>PhytoKeys</source><day>06</day><month>4</month><year>2021</year><volume>175</volume><fpage>109</fpage><lpage>136</lpage><pub-id pub-id-type="doi">10.3897/phytokeys.175.59849</pub-id></mixed-citation></tp:treatment-meta><tp:nomenclature><label>1. </label><tp:taxon-name><object-id xmlns:xlink="http://www.w3.org/1999/xlink" content-type="arpha" xlink:type="simple">6F925DE4-223E-5E35-8512-D3E0B97EC0DC</object-id><tp:taxon-name-part taxon-name-part-type="genus" reg="Habenaria">Habenaria</tp:taxon-name-part> <tp:taxon-name-part taxon-name-part-type="species" reg="josephi">josephi</tp:taxon-name-part></tp:taxon-name><tp:taxon-authority>Rchb. f., Trans. Linn. Soc. London, Bot., ser. 2, 3: 114 (1888).</tp:taxon-authority><tp:nomenclature-citation-list><tp:nomenclature-citation><tp:taxon-name>
                    <tp:taxon-name-part taxon-name-part-type="genus" reg="Habenaria"/>
                    <tp:taxon-name-part taxon-name-part-type="species" reg="aitchisonii"/>
                    <tp:taxon-name-part taxon-name-part-type="variety" reg="josephi"/>
                  </tp:taxon-name><comment>≡ <tp:taxon-name><tp:taxon-name-part taxon-name-part-type="genus" reg="Habenaria">Habenaria</tp:taxon-name-part> <tp:taxon-name-part taxon-name-part-type="species" reg="aitchisonii">aitchisonii</tp:taxon-name-part> <tp:taxon-name-part taxon-name-part-type="infraspecific-rank">var.</tp:taxon-name-part> <tp:taxon-name-part taxon-name-part-type="variety" reg="josephi">josephi</tp:taxon-name-part></tp:taxon-name> (Rchb.f.) Hook.f., Fl. Brit. India 6: 152 (1890). </comment></tp:nomenclature-citation><tp:nomenclature-citation><tp:taxon-name>
                    <tp:taxon-name-part taxon-name-part-type="genus" reg="Habenaria"/>
                    <tp:taxon-name-part taxon-name-part-type="species" reg="diphylla"/>
                    <tp:taxon-name-part taxon-name-part-type="variety" reg="josephi"/>
                  </tp:taxon-name><comment>≡ <tp:taxon-name><tp:taxon-name-part taxon-name-part-type="genus" reg="Habenaria">Habenaria</tp:taxon-name-part> <tp:taxon-name-part taxon-name-part-type="species" reg="diphylla">diphylla</tp:taxon-name-part> <tp:taxon-name-part taxon-name-part-type="infraspecific-rank">var.</tp:taxon-name-part> <tp:taxon-name-part taxon-name-part-type="variety" reg="josephi">josephi</tp:taxon-name-part></tp:taxon-name> (Rchb.f.) N. Pearce &amp; P.J. Cribb, Edinburgh J. Bot. 58: 114. 2001. Type. INDIA, Sikkim, 1849, <italic>J.D. Hooker 42</italic> [holotype: K (K000247480 image!); isotypes: K, AMES (00256484 image!), P (P00370608 image!), LE n.v.]. </comment></tp:nomenclature-citation><tp:nomenclature-citation><tp:taxon-name>
                    <tp:taxon-name-part taxon-name-part-type="genus" reg="Habenaria"/>
                    <tp:taxon-name-part taxon-name-part-type="species" reg="clarkei"/>
                  </tp:taxon-name><comment><italic><tp:taxon-name><tp:taxon-name-part taxon-name-part-type="genus" reg="Habenaria">Habenaria</tp:taxon-name-part> <tp:taxon-name-part taxon-name-part-type="species" reg="clarkei">clarkei</tp:taxon-name-part></tp:taxon-name></italic> Kränzl., Bot. Jahrb. Syst. 16: 148 (1892). Type. INDIA, Sikkim, <italic>J. D. Hooker 42</italic> [lectotype designated here: K (K000247480 image!); isolectotypes: K, AMES (00256484 image!), P, LE n.v.]. </comment></tp:nomenclature-citation></tp:nomenclature-citation-list></tp:nomenclature><tp:treatment-sec sec-type="description" id="SECID0E3CAG"><title>Description.</title><p>Terrestrial herbs, 5–20 cm tall. Tubers ovoid-fusiform. Stems pubescent. Leaves 2, opposite, basal; sheathing at base; leaf blade broadly ovate-orbicular to weakly cordate, 1.5–3.1 cm long, 1–2.5 cm broad, apex apiculate. Inflorescences 4–15 cm long, laxly to subdensely 2- to 6-flowered; rachis minutely glandular, pubescent, 1.5–3.8 cm long; floral bracts narrowly lanceolate, ca. 1 cm long, pubescent, apex acuminate. Flowers green, fragrant; ovary and pedicel curved, 7–13 mm long, pubescent. Dorsal sepal ovate, 5.5–6 mm long, 2.5–3 mm broad, apex acute, forming hood with petals; lateral sepals ovate, reflexed to spreading, 5–7 mm long, ca. 2.6 mm broad, apex acute. Petals obliquely ovate-triangular, base broad, 5–6 mm long, 2–2.5 mm wide, apex acute; lip 3-lobed, clawed, spurred; lateral lobes linear, apex recurved-coiled, 6–9 mm long, ca. 0.6 mm wide; mid-lobe linear, ca. 5 mm long, ca. 0.5 mm broad; spur curved, clavate, 8–15 mm long. Column stout; anther locules parallel; pollinia globose-ovoid; caudicle stout; stigma processes closely parallel, united above mouth of spur, lingulate. (Fig. <xref ref-type="fig" rid="F4">4</xref>).</p><fig id="F4" position="float" orientation="portrait"><object-id xmlns:xlink="http://www.w3.org/1999/xlink" content-type="doi" xlink:type="simple">10.3897/phytokeys.175.59849.figure4</object-id><object-id xmlns:xlink="http://www.w3.org/1999/xlink" content-type="arpha" xlink:type="simple">B75DE356-C7B3-56E4-A599-3E0D7409B2B0</object-id><label>Figure 4.</label><caption><p><italic><tp:taxon-name><tp:taxon-name-part taxon-name-part-type="genus" reg="Habenaria">Habenaria</tp:taxon-name-part> <tp:taxon-name-part taxon-name-part-type="species" reg="josephi">josephi</tp:taxon-name-part></tp:taxon-name></italic><bold>A</bold> habit <bold>B</bold> floral bract <bold>C</bold> pedicellate ovary with spur <bold>D</bold> petal <bold>E</bold> dorsal sepal <bold>F</bold> lateral sepal <bold>G</bold> lip (<bold>A</bold> photographed from <italic>FLPH Expedition 13-0845</italic>, PE <bold>B–G</bold> drawn from the same specimen by T.R. Pandey).</p></caption><graphic xmlns:xlink="http://www.w3.org/1999/xlink" xlink:href="phytokeys-175-109-g004.jpg" position="float" orientation="portrait" xlink:type="simple" id="oo_527684.jpg"><uri content-type="original_file" xlink:type="simple">https://binary.pensoft.net/fig/527684</uri></graphic></fig></tp:treatment-sec><tp:treatment-sec sec-type="phenology" id="SECID0ESEAG"><title>Phenology.</title><p>Flowering from July to September.</p></tp:treatment-sec><tp:treatment-sec sec-type="habitat" id="SECID0EXEAG"><title>Habitat.</title><p>Moist grassy hillsides, stream banks, in <italic><tp:taxon-name><tp:taxon-name-part taxon-name-part-type="genus" reg="Betula">Betula</tp:taxon-name-part></tp:taxon-name></italic> forest; 3000–4600 m elev.</p></tp:treatment-sec><tp:treatment-sec sec-type="distribution" id="SECID0EEFAG"><title>Distribution.</title><p>Endemic to the Pan-Himalaya; Sikkim and Darjeeling, Bhutan, M Yarlung Zangbo, Yarlung Zangbo-Brahmaputra and S Hengduan. (Fig. <xref ref-type="fig" rid="F5">5</xref>).</p><fig id="F5" position="float" orientation="portrait"><object-id xmlns:xlink="http://www.w3.org/1999/xlink" content-type="doi" xlink:type="simple">10.3897/phytokeys.175.59849.figure5</object-id><object-id xmlns:xlink="http://www.w3.org/1999/xlink" content-type="arpha" xlink:type="simple">CDB0D004-54C2-570A-A0D2-C9FB306CBD7A</object-id><label>Figure 5.</label><caption><p>Distribution of <italic><tp:taxon-name><tp:taxon-name-part taxon-name-part-type="genus" reg="Habenaria">Habenaria</tp:taxon-name-part> <tp:taxon-name-part taxon-name-part-type="species" reg="josephi">josephi</tp:taxon-name-part></tp:taxon-name></italic> (black circles) in the Pan-Himalaya.</p></caption><graphic xmlns:xlink="http://www.w3.org/1999/xlink" xlink:href="phytokeys-175-109-g005.jpg" position="float" orientation="portrait" xlink:type="simple" id="oo_527685.jpg"><uri content-type="original_file" xlink:type="simple">https://binary.pensoft.net/fig/527685</uri></graphic></fig></tp:treatment-sec><tp:treatment-sec sec-type="More illustrations" id="SECID0EGGAG"><title>More illustrations.</title><p><xref ref-type="bibr" rid="B22">Pearce and Cribb (2002</xref>, fig. 41, a–m; as <tp:taxon-name><tp:taxon-name-part taxon-name-part-type="genus" reg="Habenaria">H.</tp:taxon-name-part> <tp:taxon-name-part taxon-name-part-type="species" reg="diphylla">diphylla</tp:taxon-name-part> <tp:taxon-name-part taxon-name-part-type="infraspecific-rank">var.</tp:taxon-name-part> <tp:taxon-name-part taxon-name-part-type="variety" reg="josephi">josephi</tp:taxon-name-part></tp:taxon-name>).</p></tp:treatment-sec><tp:treatment-sec sec-type="material" id="SECID0EBHAG"><title>Additional specimens examined.</title><p><bold>SIKKIM and DARJEELING: Sikkim</bold>, Tungu, 3648–3952 m elev., 1849, <italic>J.D. Hooker 42</italic> (K). <bold>BHUTAN: Bumthang</bold>, Marlungm Tsampa, 4400 m elev., 1949, <italic>F. Ludlow</italic>, <italic>G. Sherriff &amp; J.H. Hicks 19397</italic> (AMES 01946674); <bold>Gasa</bold>, Upper Mo Chu, 4120 m elev., 1984, <italic>I.W.J. Sinclair &amp; D.G. Long 5289</italic> (RENZ); <bold>Gasa</bold>, Gafoo-la, Upper Pho Chu, 4000 m elev., 1949, <italic>F. Ludlow</italic>, <italic>G. Sherriff &amp; J.H. Hicks 16725</italic> [CAL (CAL0000056823), AMES (01946675)]; <bold>Jomolhari</bold> (GLORIA site), 4514 m elev., 2010, <italic>S. Den et al.</italic> 193 (National Biodiversity Centre, Bhutan). <bold>M YARLUNG ZANGBO: Yadong</bold>, Phari, 1879, <italic>Dungboo s. n.</italic> [K (K000247481), CAL (CAL0000092705)]; <bold>Yadong</bold>, North of Phari, 1882, <italic>Dr. King’s collectors s. n.</italic> (CAL0000092702); <bold>Yadong</bold>, Tem-la, North of Phari, 1882, <italic>G. King’s collectors s. n.</italic> (CAL0000092703). <bold>YARLUNG ZANGBO-BRAHMAPUTRA: Cona</bold>, 3641 m elev., 2013, <italic>FLPH Tibet Expedition 13-0957</italic> (PE); <bold>Zayü</bold>, 4100 m elev., 2013, <italic>FLPH Tibet Expedition 13-0845</italic> (PE). <bold>S HENGDUAN: Yulong</bold>, eastern flank of Lichiang range, 3500 m elev., 1906, <italic>G. Forrest 2739</italic> (CAL0000055843).</p></tp:treatment-sec><tp:treatment-sec sec-type="notes" id="SECID0EXIAG"><title>Note.</title><p><xref ref-type="bibr" rid="B11">Hooker (1890)</xref> tentatively placed some of the <italic><tp:taxon-name><tp:taxon-name-part taxon-name-part-type="genus" reg="Habenaria">Habenaria</tp:taxon-name-part></tp:taxon-name></italic> species, such as <italic><tp:taxon-name><tp:taxon-name-part taxon-name-part-type="genus" reg="Habenaria">H.</tp:taxon-name-part> <tp:taxon-name-part taxon-name-part-type="species" reg="reniformis">reniformis</tp:taxon-name-part></tp:taxon-name></italic> (D. Don) Hook.f., <italic><tp:taxon-name><tp:taxon-name-part taxon-name-part-type="genus" reg="Habenaria">H.</tp:taxon-name-part> <tp:taxon-name-part taxon-name-part-type="species" reg="diphylla">diphylla</tp:taxon-name-part></tp:taxon-name></italic> Dalz. and <italic><tp:taxon-name><tp:taxon-name-part taxon-name-part-type="genus" reg="Habenaria">H.</tp:taxon-name-part> <tp:taxon-name-part taxon-name-part-type="species" reg="aitchisonii">aitchisonii</tp:taxon-name-part></tp:taxon-name></italic> Rchb.f., into the section <tp:taxon-name><tp:taxon-name-part taxon-name-part-type="genus" reg="Habenaria"/><tp:taxon-name-part taxon-name-part-type="section" reg="Trimeroglossa">Trimeroglossa</tp:taxon-name-part></tp:taxon-name>. However, <italic><tp:taxon-name><tp:taxon-name-part taxon-name-part-type="genus" reg="Habenaria">H.</tp:taxon-name-part> <tp:taxon-name-part taxon-name-part-type="species" reg="josephi">josephi</tp:taxon-name-part></tp:taxon-name></italic> was assigned a varietal rank under <italic><tp:taxon-name><tp:taxon-name-part taxon-name-part-type="genus" reg="Habenaria">H.</tp:taxon-name-part> <tp:taxon-name-part taxon-name-part-type="species" reg="aitchisonii">aitchisonii</tp:taxon-name-part></tp:taxon-name></italic>. Later, <xref ref-type="bibr" rid="B13">Kränzlin (1892</xref>, <xref ref-type="bibr" rid="B14">1901</xref>) proposed the section <tp:taxon-name><tp:taxon-name-part taxon-name-part-type="genus" reg="Habenaria"/><tp:taxon-name-part taxon-name-part-type="section" reg="Diphyllae">Diphyllae</tp:taxon-name-part></tp:taxon-name> to accommodate the species with two basal leaves and included <italic><tp:taxon-name><tp:taxon-name-part taxon-name-part-type="genus" reg="Habenaria">H.</tp:taxon-name-part> <tp:taxon-name-part taxon-name-part-type="species" reg="clarkei">clarkei</tp:taxon-name-part></tp:taxon-name></italic>, <italic><tp:taxon-name><tp:taxon-name-part taxon-name-part-type="genus" reg="Habenaria">H.</tp:taxon-name-part> <tp:taxon-name-part taxon-name-part-type="species" reg="glaucifolia">glaucifolia</tp:taxon-name-part></tp:taxon-name></italic>, <italic><tp:taxon-name><tp:taxon-name-part taxon-name-part-type="genus" reg="Habenaria">H.</tp:taxon-name-part> <tp:taxon-name-part taxon-name-part-type="species" reg="diphylla">diphylla</tp:taxon-name-part></tp:taxon-name></italic>, <italic><tp:taxon-name><tp:taxon-name-part taxon-name-part-type="genus" reg="Habenaria">H.</tp:taxon-name-part> <tp:taxon-name-part taxon-name-part-type="species" reg="reniformis">reniformis</tp:taxon-name-part></tp:taxon-name></italic> and <italic><tp:taxon-name><tp:taxon-name-part taxon-name-part-type="genus" reg="Habenaria">H.</tp:taxon-name-part> <tp:taxon-name-part taxon-name-part-type="species" reg="aitchisonii">aitchisonii</tp:taxon-name-part></tp:taxon-name></italic> in the section along with a few other <italic><tp:taxon-name><tp:taxon-name-part taxon-name-part-type="genus" reg="Habenaria">Habenaria</tp:taxon-name-part></tp:taxon-name></italic> species. He followed Hooker’s view regarding the position of <italic><tp:taxon-name><tp:taxon-name-part taxon-name-part-type="genus" reg="Habenaria">H.</tp:taxon-name-part> <tp:taxon-name-part taxon-name-part-type="species" reg="josephi">josephi</tp:taxon-name-part></tp:taxon-name></italic> as a variety of <italic><tp:taxon-name><tp:taxon-name-part taxon-name-part-type="genus" reg="Habenaria">H.</tp:taxon-name-part> <tp:taxon-name-part taxon-name-part-type="species" reg="aitchisonii">aitchisonii</tp:taxon-name-part></tp:taxon-name></italic>, albeit with a note “<italic>Die var. Josephi Hook. f. ist nur eine Form</italic>, <italic>aus den höchsten der oben angegebenen Standorte stammend</italic> (the variety <italic><tp:taxon-name><tp:taxon-name-part taxon-name-part-type="genus" reg="Habenaria"/><tp:taxon-name-part taxon-name-part-type="species" reg="josephi">josephi</tp:taxon-name-part></tp:taxon-name></italic> is only a form occurring in the highest of the above-mentioned locations)” suggesting that the plant is merely a higher elevation variety of <italic><tp:taxon-name><tp:taxon-name-part taxon-name-part-type="genus" reg="Habenaria">H.</tp:taxon-name-part> <tp:taxon-name-part taxon-name-part-type="species" reg="aitchisonii">aitchisonii</tp:taxon-name-part></tp:taxon-name></italic>. Paradoxically, Kränzlin described <italic><tp:taxon-name><tp:taxon-name-part taxon-name-part-type="genus" reg="Habenaria">H.</tp:taxon-name-part> <tp:taxon-name-part taxon-name-part-type="species" reg="clarkei">clarkei</tp:taxon-name-part></tp:taxon-name></italic> in the same publication, based on a duplicate of <italic>Hooker 42</italic> (the type specimen of <italic><tp:taxon-name><tp:taxon-name-part taxon-name-part-type="genus" reg="Habenaria">H.</tp:taxon-name-part> <tp:taxon-name-part taxon-name-part-type="species" reg="josephi">josephi</tp:taxon-name-part></tp:taxon-name></italic>) from Sikkim, which was kept at B (distributed from Hooker’s Herbarium at K). After an extensive search, it now appears that <italic>Hooker 42</italic> had at least six duplicates: two at K and one each at P, AMES, B and LE, of which the specimen at B was lost during the Second World War, while at LE, the specimen could not be found during a recent search (fide Petr Efimov). The remaining four duplicates are still extant.</p><p>In the past, the taxonomic identity of <italic><tp:taxon-name><tp:taxon-name-part taxon-name-part-type="genus" reg="Habenaria">Habenaria</tp:taxon-name-part> <tp:taxon-name-part taxon-name-part-type="species" reg="josephi">josephi</tp:taxon-name-part></tp:taxon-name></italic> became doubtful, often shifting from one name to another, sometimes as <tp:taxon-name><tp:taxon-name-part taxon-name-part-type="genus" reg="Habenaria">Habenaria</tp:taxon-name-part> <tp:taxon-name-part taxon-name-part-type="species" reg="aitchisoni">aitchisoni</tp:taxon-name-part> <tp:taxon-name-part taxon-name-part-type="infraspecific-rank">var.</tp:taxon-name-part> <tp:taxon-name-part taxon-name-part-type="variety" reg="josephi">josephi</tp:taxon-name-part></tp:taxon-name> (Rchb.f.) Hook.f. or as <tp:taxon-name><tp:taxon-name-part taxon-name-part-type="genus" reg="Habenaria">H.</tp:taxon-name-part> <tp:taxon-name-part taxon-name-part-type="species" reg="diphylla">diphylla</tp:taxon-name-part> <tp:taxon-name-part taxon-name-part-type="infraspecific-rank">var.</tp:taxon-name-part> <tp:taxon-name-part taxon-name-part-type="variety" reg="josephi">josephi</tp:taxon-name-part></tp:taxon-name> (Rchb.f.) Pearce &amp; Cribb. Even in recent literature on the orchid species of Sikkim, its type locality is not uniform in this regard. Some botanists treat it as a variety of <italic><tp:taxon-name><tp:taxon-name-part taxon-name-part-type="genus" reg="Habenaria">H.</tp:taxon-name-part> <tp:taxon-name-part taxon-name-part-type="species" reg="diphylla">diphylla</tp:taxon-name-part></tp:taxon-name></italic> (<xref ref-type="bibr" rid="B23">Pearce et al. 2001</xref>; <xref ref-type="bibr" rid="B22">Pearce and Cribb 2002</xref>; <xref ref-type="bibr" rid="B19">Lucksom 2007</xref>; <xref ref-type="bibr" rid="B5">Choudhury et al. 2011</xref>), while <xref ref-type="bibr" rid="B20">Maity et al. (2019)</xref> regard it merely as another synonym of <italic><tp:taxon-name><tp:taxon-name-part taxon-name-part-type="genus" reg="Habenaria">H.</tp:taxon-name-part> <tp:taxon-name-part taxon-name-part-type="species" reg="diphylla">diphylla</tp:taxon-name-part></tp:taxon-name></italic>. A closer look at this species reveals it to be not only distinct morphologically, but also well characterised in terms of habitat and distribution. Whereas <italic><tp:taxon-name><tp:taxon-name-part taxon-name-part-type="genus" reg="Habenaria">H.</tp:taxon-name-part> <tp:taxon-name-part taxon-name-part-type="species" reg="diphylla">diphylla</tp:taxon-name-part></tp:taxon-name></italic> is predominantly a tropical species of moderate size (10–40 cm tall), broadly distributed from peninsular India to the Philippines, <italic><tp:taxon-name><tp:taxon-name-part taxon-name-part-type="genus" reg="Habenaria">H.</tp:taxon-name-part> <tp:taxon-name-part taxon-name-part-type="species" reg="josephi">josephi</tp:taxon-name-part></tp:taxon-name></italic> is a small-sized (5–20 cm tall) high-elevation temperate to alpine species occurring from Sikkim eastwards to the Hengduan Mountains, i.e. it is endemic to the Pan-Himalaya. <xref ref-type="bibr" rid="B23">Pearce et al. (2001)</xref> provided an elaborate discussion on the phenetic variations that delineate this taxon from the other species, yet they assigned it to a varietal rank under <italic><tp:taxon-name><tp:taxon-name-part taxon-name-part-type="genus" reg="Habenaria">H.</tp:taxon-name-part> <tp:taxon-name-part taxon-name-part-type="species" reg="diphylla">diphylla</tp:taxon-name-part></tp:taxon-name></italic>. Examination of the type and other dried specimens, as well as living individuals, clearly shows that it is distinct. Short stature, scape without sterile bracts, 2–6-flowered rachis, curved, pubescent ovary, deflexed lateral sepals and lip with stooping (reflexed) lateral lobes that ultimately coil around terminally are amongst the unique diagnostic morphological features. Furthermore, recent molecular studies (<xref ref-type="bibr" rid="B12">Jin et al. 2017</xref>; <xref ref-type="bibr" rid="B26">Raskoti and Ale 2019</xref>) have consolidated its distinction from similar-looking species. Therefore, a specific rank seems fully justified here.</p></tp:treatment-sec><ref-list><ref id="B22"><mixed-citation xmlns:xlink="http://www.w3.org/1999/xlink" xlink:type="simple"><person-group><name name-style="western"><surname>Pearce</surname><given-names>N</given-names></name><name name-style="western"><surname>Cribb</surname><given-names>PJ</given-names></name></person-group> (<year>2002</year>) The Orchids of Bhutan. Flora of Bhutan (Vol. 3(3)). Royal Botanic Garden, Edinburgh and Royal Government of Bhutan.</mixed-citation></ref><ref id="B11"><mixed-citation xmlns:xlink="http://www.w3.org/1999/xlink" xlink:type="simple"><person-group><name name-style="western"><surname>Hooker</surname><given-names>JD</given-names></name></person-group> (<year>1890</year>) <source>The Flora of British India, <tp:taxon-name><tp:taxon-name-part taxon-name-part-type="tribe">Orchideae</tp:taxon-name-part></tp:taxon-name> to <tp:taxon-name><tp:taxon-name-part taxon-name-part-type="family">Cyperaceae</tp:taxon-name-part></tp:taxon-name> (Vol. 6), Part 17. L.</source><publisher-name>Reeve &amp; Co.</publisher-name>, <publisher-loc>London</publisher-loc>, <size units="page">224 pp</size>. <ext-link xlink:type="simple" ext-link-type="doi" xlink:href="10.5962/bhl.title.678">https://doi.org/10.5962/bhl.title.678</ext-link></mixed-citation></ref><ref id="B13"><mixed-citation xmlns:xlink="http://www.w3.org/1999/xlink" xlink:type="simple"><person-group><name name-style="western"><surname>Kränzlin</surname><given-names>F</given-names></name></person-group> (<year>1892</year>) <article-title>Beiträge zu einer Monographie der Gattung <italic><tp:taxon-name><tp:taxon-name-part taxon-name-part-type="genus">Habenaria</tp:taxon-name-part></tp:taxon-name></italic> Willd.</article-title><source>Botanische Jahrbücher für Systematik, Pflanzengeschichte und Pflanzengeographie</source><volume>16</volume>: <fpage>52</fpage>–<lpage>223</lpage>.</mixed-citation></ref><ref id="B14"><mixed-citation xmlns:xlink="http://www.w3.org/1999/xlink" xlink:type="simple"><person-group><name name-style="western"><surname>Kränzlin</surname><given-names>F</given-names></name></person-group> (<year>1901</year>) Orchidacearum genera et species (Vol. 1). Mayer &amp; Müller, Berlin.</mixed-citation></ref><ref id="B23"><mixed-citation xmlns:xlink="http://www.w3.org/1999/xlink" xlink:type="simple"><person-group><name name-style="western"><surname>Pearce</surname><given-names>N</given-names></name><name name-style="western"><surname>Cribb</surname><given-names>PJ</given-names></name><name name-style="western"><surname>Renz</surname><given-names>J</given-names></name></person-group> (<year>2001</year>) <article-title>Notes relating to the Flora of Bhutan: XLIV. Taxonomic notes, new taxa and additions to the <tp:taxon-name><tp:taxon-name-part taxon-name-part-type="family">Orchidaceae</tp:taxon-name-part></tp:taxon-name> of Bhutan and Sikkim (India).</article-title><source>Edinburgh Journal of Botany</source><volume>58</volume>(<issue>1</issue>): <fpage>99</fpage>–<lpage>122</lpage>. <ext-link xlink:type="simple" ext-link-type="doi" xlink:href="10.1017/S0960428601000488">https://doi.org/10.1017/S0960428601000488</ext-link></mixed-citation></ref><ref id="B19"><mixed-citation xmlns:xlink="http://www.w3.org/1999/xlink" xlink:type="simple"><person-group><name name-style="western"><surname>Lucksom</surname><given-names>SZ</given-names></name></person-group> (<year>2007</year>) The Orchids of Sikkim and North East Himalaya. S.Z. Lucksom, Siliguri.</mixed-citation></ref><ref id="B5"><mixed-citation xmlns:xlink="http://www.w3.org/1999/xlink" xlink:type="simple"><person-group><name name-style="western"><surname>Choudhury</surname><given-names>S</given-names></name><name name-style="western"><surname>Mukherjee</surname><given-names>SK</given-names></name><name name-style="western"><surname>Chowdhery</surname><given-names>HJ</given-names></name></person-group> (<year>2011</year>) <article-title>Distribution and diversity of the genus <italic><tp:taxon-name><tp:taxon-name-part taxon-name-part-type="genus">Habenaria</tp:taxon-name-part></tp:taxon-name></italic> Willdenow (<tp:taxon-name><tp:taxon-name-part taxon-name-part-type="family">Orchidaceae</tp:taxon-name-part></tp:taxon-name>) in India (conference paper).</article-title> In: <person-group><name name-style="western"><surname>Ghosh</surname><given-names>C</given-names></name><name name-style="western"><surname>Das</surname><given-names>AP</given-names></name></person-group> (<role>Eds</role>) <issue-title>Recent Studies in Biodiversity and Traditional Knowledge in India.</issue-title><source>Gour Mahavidyalaya, Malda</source>, <fpage>81</fpage>–<lpage>90</lpage>.</mixed-citation></ref><ref id="B20"><mixed-citation xmlns:xlink="http://www.w3.org/1999/xlink" xlink:type="simple"><person-group><name name-style="western"><surname>Maity</surname><given-names>D</given-names></name><name name-style="western"><surname>Ghosh</surname><given-names>J</given-names></name><name name-style="western"><surname>Pradhan</surname><given-names>N</given-names></name><name name-style="western"><surname>Mukherjee</surname><given-names>SK</given-names></name><name name-style="western"><surname>Maiti</surname><given-names>GG</given-names></name></person-group> (<year>2019</year>) <article-title>Enumeration of Orchids of Sikkim.</article-title><source>Pleione</source><volume>13</volume>(<issue>2</issue>): <fpage>355</fpage>–<lpage>384</lpage>. <ext-link xlink:type="simple" ext-link-type="doi" xlink:href="10.26679/Pleione.13.2.2019.355-384">https://doi.org/10.26679/Pleione.13.2.2019.355-384</ext-link></mixed-citation></ref><ref id="B12"><mixed-citation xmlns:xlink="http://www.w3.org/1999/xlink" xlink:type="simple"><person-group><name name-style="western"><surname>Jin</surname><given-names>WT</given-names></name><name name-style="western"><surname>Schuiteman</surname><given-names>A</given-names></name><name name-style="western"><surname>Chase</surname><given-names>MW</given-names></name><name name-style="western"><surname>Li</surname><given-names>JW</given-names></name><name name-style="western"><surname>Chung</surname><given-names>SW</given-names></name><name name-style="western"><surname>Hsu</surname><given-names>TC</given-names></name><name name-style="western"><surname>Jin</surname><given-names>XH</given-names></name></person-group> (<year>2017</year>) Phylogenetics of subtribe <tp:taxon-name><tp:taxon-name-part taxon-name-part-type="subtribe">Orchidinae</tp:taxon-name-part></tp:taxon-name> s.l. (<tp:taxon-name><tp:taxon-name-part taxon-name-part-type="family">Orchidaceae</tp:taxon-name-part></tp:taxon-name>; <tp:taxon-name><tp:taxon-name-part taxon-name-part-type="subfamily">Orchidoideae</tp:taxon-name-part></tp:taxon-name>) based on seven markers (plastid matK, psaB, rbcL, trnL-F, trnH-psba, and nuclear nrITS, Xdh): implications for generic delimitation. BMC Plant Biology 17(1–14): e222. <ext-link xlink:type="simple" ext-link-type="doi" xlink:href="10.1186/s12870-017-1160-x">http://dx.doi.org/10.1186/s12870-017-1160-x</ext-link></mixed-citation></ref><ref id="B26"><mixed-citation xmlns:xlink="http://www.w3.org/1999/xlink" xlink:type="simple"><person-group><name name-style="western"><surname>Raskoti</surname><given-names>BB</given-names></name><name name-style="western"><surname>Ale</surname><given-names>R</given-names></name></person-group> (<year>2019</year>) Molecular phylogeny and morphology reveal a new epiphytic species of <italic><tp:taxon-name><tp:taxon-name-part taxon-name-part-type="genus">Habenaria</tp:taxon-name-part></tp:taxon-name></italic> (<tp:taxon-name><tp:taxon-name-part taxon-name-part-type="family">Orchidaceae</tp:taxon-name-part></tp:taxon-name>; <tp:taxon-name><tp:taxon-name-part taxon-name-part-type="tribe">Orchideae</tp:taxon-name-part></tp:taxon-name>; <tp:taxon-name><tp:taxon-name-part taxon-name-part-type="subtribe">Orchidinae</tp:taxon-name-part></tp:taxon-name>) from Nepal. PLoS ONE 14(10): e0223355. <ext-link xlink:type="simple" ext-link-type="doi" xlink:href="10.1371/journal.pone.0223355">https://doi.org/10.1371/journal.pone.0223355</ext-link></mixed-citation></ref></ref-list></tp:taxon-treatment>
