# Supplementary material for: Taxonomic revision of Habenaria josephi group (sect. Diphyllae s.l.) in the Pan-Himalaya
Source: PhytoKeys. 2021 Apr 6;175:109–36. doi: 10.3897/phytokeys.175.59849 (PMC8044066; doi:10.3897/phytokeys.175.59849)
Supplement: XML Treatment for Habenaria diplonema [file phytokeys.175.59849-treatment2.xml]

<!DOCTYPE tp:taxon-treatment
  PUBLIC "-//TaxonX//DTD Taxonomic Treatment Publishing DTD v0 20100105//EN" "tax-treatment-NSO.dtd">
<tp:taxon-treatment xmlns:tp="http://www.plazi.org/taxpub"><tp:treatment-meta><kwd-group><label>Taxon classification</label><kwd><named-content xmlns:xlink="http://www.w3.org/1999/xlink" content-type="kingdom">Plantae</named-content></kwd><kwd><named-content xmlns:xlink="http://www.w3.org/1999/xlink" content-type="order">Asparagales</named-content></kwd><kwd><named-content xmlns:xlink="http://www.w3.org/1999/xlink" content-type="family">Orchidaceae</named-content></kwd></kwd-group><mixed-citation publication-type="journal"><person-group><name><surname>Pandey</surname><given-names>Tirtha Raj</given-names></name><name><surname>Jin</surname><given-names>Xiao-Hua</given-names></name></person-group><article-title>Taxonomic revision of <italic><tp:taxon-name><tp:taxon-name-part taxon-name-part-type="genus" reg="Habenaria">Habenaria</tp:taxon-name-part> <tp:taxon-name-part taxon-name-part-type="species" reg="josephi">josephi</tp:taxon-name-part></tp:taxon-name></italic> group (sect. <tp:taxon-name><tp:taxon-name-part taxon-name-part-type="section" reg="Diphyllae">Diphyllae</tp:taxon-name-part></tp:taxon-name> s.l.) in the Pan-Himalaya</article-title><source>PhytoKeys</source><day>06</day><month>4</month><year>2021</year><volume>175</volume><fpage>109</fpage><lpage>136</lpage><pub-id pub-id-type="doi">10.3897/phytokeys.175.59849</pub-id></mixed-citation></tp:treatment-meta><tp:nomenclature><label>2. </label><tp:taxon-name><object-id xmlns:xlink="http://www.w3.org/1999/xlink" content-type="arpha" xlink:type="simple">878DEE78-6B8C-535C-A020-607915744823</object-id><tp:taxon-name-part taxon-name-part-type="genus" reg="Habenaria">Habenaria</tp:taxon-name-part> <tp:taxon-name-part taxon-name-part-type="species" reg="diplonema">diplonema</tp:taxon-name-part></tp:taxon-name><tp:taxon-authority>Schltr., Notes Roy. Bot. Gard. Edinburgh 5: 100. 1912.</tp:taxon-authority></tp:nomenclature><tp:treatment-sec sec-type="material" id="SECID0EFWAG"><title>Type.</title><p>China, Yunnan, 3300–3600 m elev., 1906. <italic>G. Forrest 2812</italic> [holotype: E (E00381985 image!); isotypes: IBSC (0635875!), CAL (CAL0000000748!), P (P00426408 image!)].</p></tp:treatment-sec><tp:treatment-sec sec-type="description" id="SECID0ENWAG"><title>Description.</title><p>Terrestrial herbs, 4–15 cm tall. Tubers globose-oblong. Stems densely papillate-pubescent. Leaves 2, opposite, basal; sheathing at base; leaf blade ovate to orbicular, 1–2.4 cm long, 1–2.2 cm broad, adaxially with yellowish-white venation, densely papillate, apex acute to acuminate. Inflorescence 3–12 cm long, sparsely 2–14-flowered; rachis 2–5.5 cm long, pubescent; floral bracts lanceolate, 3–6 mm long, apex acuminate. Flowers green, faintly fragrant; ovary and pedicel curved, 6–8 mm long, pubescent. Dorsal sepal broadly ovate, ca. 3.5 mm long, ca. 3 mm broad, glabrous, apex obtuse; lateral sepals oblique, ovate-elliptic, deflexed, ca. 4 mm long, ca. 2.5 mm broad, glabrous, apex obtuse. Petals obliquely falcate-ovate, ca. 3.5 mm long, 2–2.5 mm broad, glabrous, entire; lip 3-lobed, spurred; lateral lobes filiform, ca. 10 mm long; mid-lobe linear-lingulate, ca. 3 mm long; spur pendulous, clavate, 1–4 mm long. Column short; anther apex retuse; caudicles short; stigma processes clavate. (Fig. <xref ref-type="fig" rid="F6">6</xref>).</p><fig id="F6" position="float" orientation="portrait"><object-id xmlns:xlink="http://www.w3.org/1999/xlink" content-type="doi" xlink:type="simple">10.3897/phytokeys.175.59849.figure6</object-id><object-id xmlns:xlink="http://www.w3.org/1999/xlink" content-type="arpha" xlink:type="simple">BED451CF-B938-55D1-9789-5B9A38034F65</object-id><label>Figure 6.</label><caption><p><italic><tp:taxon-name><tp:taxon-name-part taxon-name-part-type="genus" reg="Habenaria">Habenaria</tp:taxon-name-part> <tp:taxon-name-part taxon-name-part-type="species" reg="diplonema">diplonema</tp:taxon-name-part></tp:taxon-name></italic><bold>A</bold> habit <bold>B</bold> floral bract <bold>C</bold> pedicellate ovary with spur <bold>D</bold> petal <bold>E</bold> dorsal sepal <bold>F</bold> lateral sepal <bold>G</bold> lip (<bold>A</bold> photographed from <italic>T.T. Yu 14014</italic>, PE <bold>B–G</bold> drawn from the same specimen by T.R. Pandey).</p></caption><graphic xmlns:xlink="http://www.w3.org/1999/xlink" xlink:href="phytokeys-175-109-g006.jpg" position="float" orientation="portrait" xlink:type="simple" id="oo_527686.jpg"><uri content-type="original_file" xlink:type="simple">https://binary.pensoft.net/fig/527686</uri></graphic></fig></tp:treatment-sec><tp:treatment-sec sec-type="phenology" id="SECID0EDYAG"><title>Phenology.</title><p>Flowering from July to September.</p></tp:treatment-sec><tp:treatment-sec sec-type="habitat" id="SECID0EIYAG"><title>Habitat.</title><p>Shady cliffs and rocks; 2700–4300 m elev.</p></tp:treatment-sec><tp:treatment-sec sec-type="distribution" id="SECID0ENYAG"><title>Distribution.</title><p>S Hengduan; also in N Fujian of China. (Fig. <xref ref-type="fig" rid="F7">7</xref>).</p><fig id="F7" position="float" orientation="portrait"><object-id xmlns:xlink="http://www.w3.org/1999/xlink" content-type="doi" xlink:type="simple">10.3897/phytokeys.175.59849.figure7</object-id><object-id xmlns:xlink="http://www.w3.org/1999/xlink" content-type="arpha" xlink:type="simple">DE1353A0-3310-5894-82A7-53222B3F0FA5</object-id><label>Figure 7.</label><caption><p>Distribution of <italic><tp:taxon-name><tp:taxon-name-part taxon-name-part-type="genus" reg="Habenaria">Habenaria</tp:taxon-name-part> <tp:taxon-name-part taxon-name-part-type="species" reg="diplonema">diplonema</tp:taxon-name-part></tp:taxon-name></italic> (black circles) in the Pan-Himalaya.</p></caption><graphic xmlns:xlink="http://www.w3.org/1999/xlink" xlink:href="phytokeys-175-109-g007.jpg" position="float" orientation="portrait" xlink:type="simple" id="oo_527687.jpg"><uri content-type="original_file" xlink:type="simple">https://binary.pensoft.net/fig/527687</uri></graphic></fig></tp:treatment-sec><tp:treatment-sec sec-type="More illustrations" id="SECID0EPZAG"><title>More illustrations.</title><p><xref ref-type="bibr" rid="B33">Wu et al. (2010</xref>, fig. 192, 7–9).</p></tp:treatment-sec><tp:treatment-sec sec-type="material" id="SECID0EZZAG"><title>Additional specimens examined.</title><p><bold>S. HENGDUAN: Muli</bold>, Rangetzantze, 3500 m elev., 1937, <italic>T.T. Yü 14014</italic> (KUN, PE); <bold>Yulong (Lijiang)</bold>, 2800 m elev., 1935, <italic>C.W. Wang 70748</italic> (PE, KUN); <bold>Yulong (Lijiang)</bold>, 4200 m elev., 1914, <italic>C. Schneider 2459</italic> (K).</p></tp:treatment-sec><tp:treatment-sec sec-type="notes" id="SECID0EL1AG"><title>Note.</title><p>The photograph of the type specimen housed at the herbarium of Royal Botanic Garden Edinburgh (<italic>G. Forrest 2812</italic>, E00381985) was published along with the protologue, therefore this specimen is the holotype (Art. 9.1, Note 1 (b), <xref ref-type="bibr" rid="B32">Turland et al. 2018</xref>).</p></tp:treatment-sec><ref-list><ref id="B33"><mixed-citation xmlns:xlink="http://www.w3.org/1999/xlink" xlink:type="simple"><person-group><name name-style="western"><surname>Wu</surname><given-names>ZY</given-names></name><name name-style="western"><surname>Raven</surname><given-names>PH</given-names></name><name name-style="western"><surname>Hong</surname><given-names>DY</given-names></name></person-group> (<year>2010</year>) Flora of China Illustrations (Vol. 25). Science Press, Beijing and Missouri Botanical Garden Press, St. Louis.</mixed-citation></ref><ref id="B32"><mixed-citation xmlns:xlink="http://www.w3.org/1999/xlink" xlink:type="simple"><person-group><name name-style="western"><surname>Turland</surname><given-names>NJ</given-names></name><name name-style="western"><surname>Wiersema</surname><given-names>JH</given-names></name><name name-style="western"><surname>Barrie</surname><given-names>FR</given-names></name><name name-style="western"><surname>Greuter</surname><given-names>W</given-names></name><name name-style="western"><surname>Hawksworth</surname><given-names>DL</given-names></name><name name-style="western"><surname>Herendeen</surname><given-names>PS</given-names></name><name name-style="western"><surname>Knapp</surname><given-names>S</given-names></name><name name-style="western"><surname>Kusber</surname><given-names>WH</given-names></name><name name-style="western"><surname>Li</surname><given-names>DZ</given-names></name><name name-style="western"><surname>Marhold</surname><given-names>K</given-names></name><name name-style="western"><surname>May</surname><given-names>TW</given-names></name><name name-style="western"><surname>McNeill</surname><given-names>J</given-names></name><name name-style="western"><surname>Monro</surname><given-names>AM</given-names></name><name name-style="western"><surname>Prado</surname><given-names>J</given-names></name><name name-style="western"><surname>Price</surname><given-names>MJ</given-names></name><name name-style="western"><surname>Smith</surname><given-names>GF</given-names></name></person-group> (<year>2018</year>) International Code of Nomenclature for algae, fungi, and plants (Shenzhen Code) adopted by the Nineteenth International Botanical Congress Shenzhen, China, July 2017. Regnum Vegetabile 159. Glashütten, Koeltz Botanical Books. <ext-link xlink:type="simple" ext-link-type="doi" xlink:href="10.12705/Code.2018">https://doi.org/10.12705/Code.2018</ext-link></mixed-citation></ref></ref-list></tp:taxon-treatment>
