# Supplementary material for: Taxonomic revision of Habenaria josephi group (sect. Diphyllae s.l.) in the Pan-Himalaya
Source: PhytoKeys. 2021 Apr 6;175:109–36. doi: 10.3897/phytokeys.175.59849 (PMC8044066; doi:10.3897/phytokeys.175.59849)
Supplement: XML Treatment for Habenaria fargesii [file phytokeys.175.59849-treatment3.xml]

<!DOCTYPE tp:taxon-treatment
  PUBLIC "-//TaxonX//DTD Taxonomic Treatment Publishing DTD v0 20100105//EN" "tax-treatment-NSO.dtd">
<tp:taxon-treatment xmlns:tp="http://www.plazi.org/taxpub"><tp:treatment-meta><kwd-group><label>Taxon classification</label><kwd><named-content xmlns:xlink="http://www.w3.org/1999/xlink" content-type="kingdom">Plantae</named-content></kwd><kwd><named-content xmlns:xlink="http://www.w3.org/1999/xlink" content-type="order">Asparagales</named-content></kwd><kwd><named-content xmlns:xlink="http://www.w3.org/1999/xlink" content-type="family">Orchidaceae</named-content></kwd></kwd-group><mixed-citation publication-type="journal"><person-group><name><surname>Pandey</surname><given-names>Tirtha Raj</given-names></name><name><surname>Jin</surname><given-names>Xiao-Hua</given-names></name></person-group><article-title>Taxonomic revision of <italic><tp:taxon-name><tp:taxon-name-part taxon-name-part-type="genus" reg="Habenaria">Habenaria</tp:taxon-name-part> <tp:taxon-name-part taxon-name-part-type="species" reg="josephi">josephi</tp:taxon-name-part></tp:taxon-name></italic> group (sect. <tp:taxon-name><tp:taxon-name-part taxon-name-part-type="section" reg="Diphyllae">Diphyllae</tp:taxon-name-part></tp:taxon-name> s.l.) in the Pan-Himalaya</article-title><source>PhytoKeys</source><day>06</day><month>4</month><year>2021</year><volume>175</volume><fpage>109</fpage><lpage>136</lpage><pub-id pub-id-type="doi">10.3897/phytokeys.175.59849</pub-id></mixed-citation></tp:treatment-meta><tp:nomenclature><label>3. </label><tp:taxon-name><object-id xmlns:xlink="http://www.w3.org/1999/xlink" content-type="arpha" xlink:type="simple">9D33FDB1-B138-5CE7-8805-7193BAC074BA</object-id><tp:taxon-name-part taxon-name-part-type="genus" reg="Habenaria">Habenaria</tp:taxon-name-part> <tp:taxon-name-part taxon-name-part-type="species" reg="fargesii">fargesii</tp:taxon-name-part></tp:taxon-name><tp:taxon-authority>Finet, Rev. Gen. Bot. 13: 528, t. 18A. 1–8. 1901.</tp:taxon-authority></tp:nomenclature><tp:treatment-sec sec-type="material" id="SECID0E22AG"><title>Type.</title><p>China, Sichuan, 1400 m elev., 1893, <italic>Farges 1279</italic> [lectotype designated here: P (P00426411 image!)].</p></tp:treatment-sec><tp:treatment-sec sec-type="description" id="SECID0ED3AG"><title>Description.</title><p>Terrestrial herbs, 13–37 cm tall. Tubers ovoid or oblong. Stems erect or ascending, finely papillate-pubescent. Leaves 2, opposite, basal; base narrowed and amplexicaul; leaf blade spreading horizontally, adaxially yellowish-white marked, ovate or orbicular, 4–6 cm long, 3.5–6 cm broad, apex acute. Inflorescence 10–30 cm long, 4–9-flowered; rachis 5–11 cm long, finely papillate-pubescent; floral bracts lanceolate, ca. 7 mm long, apex acuminate. Flowers yellowish-green; ovary and pedicel twisted, 1.2–2 cm long, pubescent. Dorsal sepal ovate, 3–3.5 mm long, ca. 2.5 mm broad, margins ciliate, apex acute; lateral sepals strongly reflexed, obliquely ovate, 5–7 mm long, ca. 4 mm broad, margins ciliate, apex acute. Petals connivent with dorsal sepal, deeply 2-lobed; upper lobe falcate-oblong, ca. 4 mm long; lower lobe linear, ca. 10 mm long; lip deeply 3-lobed above the base, spurred; lateral lobes divaricate, filiform, ca. 1.5 cm long, apex curled; mid-lobe linear, ca. 1 cm long; spur pendulous, 2–2.5 cm long. Column short and broad, anther connective wide; pollinia granular; caudicles linear; stigmatic processes elongated. (Fig. <xref ref-type="fig" rid="F8">8</xref>).</p><fig id="F8" position="float" orientation="portrait"><object-id xmlns:xlink="http://www.w3.org/1999/xlink" content-type="doi" xlink:type="simple">10.3897/phytokeys.175.59849.figure8</object-id><object-id xmlns:xlink="http://www.w3.org/1999/xlink" content-type="arpha" xlink:type="simple">9DB99C88-5E6D-5AFF-8C93-520074556645</object-id><label>Figure 8.</label><caption><p><italic><tp:taxon-name><tp:taxon-name-part taxon-name-part-type="genus" reg="Habenaria">Habenaria</tp:taxon-name-part> <tp:taxon-name-part taxon-name-part-type="species" reg="fargesii">fargesii</tp:taxon-name-part></tp:taxon-name></italic><bold>A</bold> habit <bold>B</bold> floral bract <bold>C</bold> pedicellate ovary with spur <bold>D</bold> petal <bold>E</bold> dorsal sepal <bold>F</bold> lateral sepal <bold>G</bold> lip (<bold>A</bold> photographed from <italic>FLPH Sichuan Expedition 152179</italic>, PE <bold>B–G</bold> drawn from the same specimen by T.R. Pandey).</p></caption><graphic xmlns:xlink="http://www.w3.org/1999/xlink" xlink:href="phytokeys-175-109-g008.jpg" position="float" orientation="portrait" xlink:type="simple" id="oo_527688.jpg"><uri content-type="original_file" xlink:type="simple">https://binary.pensoft.net/fig/527688</uri></graphic></fig></tp:treatment-sec><tp:treatment-sec sec-type="phenology" id="SECID0EZ4AG"><title>Phenology.</title><p>Flowering in July to September.</p></tp:treatment-sec><tp:treatment-sec sec-type="habitat" id="SECID0E54AG"><title>Habitat.</title><p>Montane forests, grassy valleys; 1400–3000 m elev.</p></tp:treatment-sec><tp:treatment-sec sec-type="distribution" id="SECID0ED5AG"><title>Distribution.</title><p>N and S Hengduan; also in Chongqing and Gansu of China (Fig. <xref ref-type="fig" rid="F9">9</xref>).</p><fig id="F9" position="float" orientation="portrait"><object-id xmlns:xlink="http://www.w3.org/1999/xlink" content-type="doi" xlink:type="simple">10.3897/phytokeys.175.59849.figure9</object-id><object-id xmlns:xlink="http://www.w3.org/1999/xlink" content-type="arpha" xlink:type="simple">CF3CC3C6-8975-553C-8A45-60C822FC190C</object-id><label>Figure 9.</label><caption><p>Distribution of <italic><tp:taxon-name><tp:taxon-name-part taxon-name-part-type="genus" reg="Habenaria">Habenaria</tp:taxon-name-part> <tp:taxon-name-part taxon-name-part-type="species" reg="fargesii">fargesii</tp:taxon-name-part></tp:taxon-name></italic> (black circles) in the Pan-Himalaya.</p></caption><graphic xmlns:xlink="http://www.w3.org/1999/xlink" xlink:href="phytokeys-175-109-g009.jpg" position="float" orientation="portrait" xlink:type="simple" id="oo_527689.jpg"><uri content-type="original_file" xlink:type="simple">https://binary.pensoft.net/fig/527689</uri></graphic></fig></tp:treatment-sec><tp:treatment-sec sec-type="More illustrations" id="SECID0EF6AG"><title>More illustrations.</title><p><xref ref-type="bibr" rid="B8">Finet (1901</xref>, fig. 18A, 1–8).</p></tp:treatment-sec><tp:treatment-sec sec-type="material" id="SECID0EP6AG"><title>Additional specimens examined.</title><p><bold>N HENGDUAN</bold>: Sichuan, <italic>T.T. Li 644</italic> (PE). <bold>S HENGDUAN: Yanyuan</bold>, 3000 m elev., 2015, <italic>FLPH Sichuan Expedition 152179</italic> (PE).</p></tp:treatment-sec><ref-list><ref id="B8"><mixed-citation xmlns:xlink="http://www.w3.org/1999/xlink" xlink:type="simple"><person-group><name name-style="western"><surname>Finet</surname><given-names>AE</given-names></name></person-group> (<year>1901</year>) <article-title>Les Orchidées de L’Asie Orientale.</article-title><source>Revue Générale de Botanique</source><volume>13</volume>: <fpage>497</fpage>–<lpage>534</lpage>. [t. 18A. 1–8.]</mixed-citation></ref></ref-list></tp:taxon-treatment>
