# Supplementary material for: Taxonomic revision of Habenaria josephi group (sect. Diphyllae s.l.) in the Pan-Himalaya
Source: PhytoKeys. 2021 Apr 6;175:109–36. doi: 10.3897/phytokeys.175.59849 (PMC8044066; doi:10.3897/phytokeys.175.59849)
Supplement: XML Treatment for Habenaria glaucifolia [file phytokeys.175.59849-treatment4.xml]

<!DOCTYPE tp:taxon-treatment
  PUBLIC "-//TaxonX//DTD Taxonomic Treatment Publishing DTD v0 20100105//EN" "tax-treatment-NSO.dtd">
<tp:taxon-treatment xmlns:tp="http://www.plazi.org/taxpub"><tp:treatment-meta><kwd-group><label>Taxon classification</label><kwd><named-content xmlns:xlink="http://www.w3.org/1999/xlink" content-type="kingdom">Plantae</named-content></kwd><kwd><named-content xmlns:xlink="http://www.w3.org/1999/xlink" content-type="order">Asparagales</named-content></kwd><kwd><named-content xmlns:xlink="http://www.w3.org/1999/xlink" content-type="family">Orchidaceae</named-content></kwd></kwd-group><mixed-citation publication-type="journal"><person-group><name><surname>Pandey</surname><given-names>Tirtha Raj</given-names></name><name><surname>Jin</surname><given-names>Xiao-Hua</given-names></name></person-group><article-title>Taxonomic revision of <italic><tp:taxon-name><tp:taxon-name-part taxon-name-part-type="genus" reg="Habenaria">Habenaria</tp:taxon-name-part> <tp:taxon-name-part taxon-name-part-type="species" reg="josephi">josephi</tp:taxon-name-part></tp:taxon-name></italic> group (sect. <tp:taxon-name><tp:taxon-name-part taxon-name-part-type="section" reg="Diphyllae">Diphyllae</tp:taxon-name-part></tp:taxon-name> s.l.) in the Pan-Himalaya</article-title><source>PhytoKeys</source><day>06</day><month>4</month><year>2021</year><volume>175</volume><fpage>109</fpage><lpage>136</lpage><pub-id pub-id-type="doi">10.3897/phytokeys.175.59849</pub-id></mixed-citation></tp:treatment-meta><tp:nomenclature><label>4. </label><tp:taxon-name><object-id xmlns:xlink="http://www.w3.org/1999/xlink" content-type="arpha" xlink:type="simple">7AE48869-4233-5F29-81D6-80E079DF5A8E</object-id><tp:taxon-name-part taxon-name-part-type="genus" reg="Habenaria">Habenaria</tp:taxon-name-part> <tp:taxon-name-part taxon-name-part-type="species" reg="glaucifolia">glaucifolia</tp:taxon-name-part></tp:taxon-name><tp:taxon-authority>Bureau &amp; Franch., J. Bot. (Morot) 5: 152. 1891.</tp:taxon-authority><tp:nomenclature-citation-list><tp:nomenclature-citation><tp:taxon-name>
                    <tp:taxon-name-part taxon-name-part-type="genus" reg="Senghasiella"/>
                    <tp:taxon-name-part taxon-name-part-type="species" reg="glaucifolia"/>
                  </tp:taxon-name><comment>≡ <italic><tp:taxon-name><tp:taxon-name-part taxon-name-part-type="genus" reg="Senghasiella">Senghasiella</tp:taxon-name-part> <tp:taxon-name-part taxon-name-part-type="species" reg="glaucifolia">glaucifolia</tp:taxon-name-part></tp:taxon-name></italic> (Bureau &amp; Franch.) Szlach. J. Orchideenfreund 8: 365. 2001. </comment></tp:nomenclature-citation></tp:nomenclature-citation-list></tp:nomenclature><tp:treatment-sec sec-type="material" id="SECID0EQBBG"><title>Type.</title><p>China, Sichuan, <italic>Prince Henry D’Orleans s. n.</italic> [lectotype designated here: P (P00426784 image!)].</p></tp:treatment-sec><tp:treatment-sec sec-type="description" id="SECID0EYBBG"><title>Description.</title><p>Terrestrial herbs, 12–50 cm tall. Tubers oblong or ovoid. Stems erect, pubescent. Leaves 2, opposite, basal; base obtuse-rounded and amplexicaul; leaf blade spreading horizontally, abaxially tinged with greyish-white, adaxially purplish-green, ovate-orbicular, 2–5 cm long, 1–4.7 cm broad, apex acute-acuminate. Inflorescence 8–45 cm long, 2–8-flowered; rachis 4–18 cm long, pubescent; floral bracts lanceolate or ovate, apex acuminate. Flowers yellowish to yellowish-white; ovary and pedicel twisted, 2.2–3.5 cm long, pubescent. Dorsal sepal forming a hood with petals, erect, ovate or oblong, concave, 10–13 mm long, 6–7 mm broad, apex obtuse; lateral sepals reflexed, obliquely ovate or oblong, 11–14 mm long, 7–7.5 mm broad, apex acute. Petals deeply 2-lobed; upper lobe spatulate-oblong, 12–15 mm long, ca. 6 mm broad, margin ciliate, apex obtuse; lower lobe linear-lanceolate, ca. 4 mm long, ca. 1 mm broad, apex acute; lip reflexed, base with a short claw, deeply 3-lobed, spurred; lateral lobes divaricate, linear, 2.5–4 cm long, circinate toward apex; mid-lobe straight, linear, 1.1–1.4 cm long; spur pendulous, cylindrical-subclavate, 2–3 cm long. Column short; anther parallel, connective wide; pollinia granular; caudicles slender, elongated; stigmatic processes closely parallel, lingulate. (Fig. <xref ref-type="fig" rid="F10">10</xref>).</p><fig id="F10" position="float" orientation="portrait"><object-id xmlns:xlink="http://www.w3.org/1999/xlink" content-type="doi" xlink:type="simple">10.3897/phytokeys.175.59849.figure10</object-id><object-id xmlns:xlink="http://www.w3.org/1999/xlink" content-type="arpha" xlink:type="simple">F837BA1A-59C6-5FC4-A6BA-3B8B06D6EC29</object-id><label>Figure 10.</label><caption><p><italic><tp:taxon-name><tp:taxon-name-part taxon-name-part-type="genus" reg="Habenaria">Habenaria</tp:taxon-name-part> <tp:taxon-name-part taxon-name-part-type="species" reg="glaucifolia">glaucifolia</tp:taxon-name-part></tp:taxon-name></italic><bold>A</bold> habit <bold>B</bold> floral bract <bold>C</bold> pedicellate ovary with spur <bold>D</bold> petal <bold>E</bold> dorsal sepal <bold>F</bold> lateral sepal <bold>G</bold> lip (<bold>A</bold> photographed from <italic>K.Y. Lang et al. 945</italic>, PE <bold>B–G</bold> drawn from the same by T.R. Pandey).</p></caption><graphic xmlns:xlink="http://www.w3.org/1999/xlink" xlink:href="phytokeys-175-109-g010.jpg" position="float" orientation="portrait" xlink:type="simple" id="oo_527690.jpg"><uri content-type="original_file" xlink:type="simple">https://binary.pensoft.net/fig/527690</uri></graphic></fig></tp:treatment-sec><tp:treatment-sec sec-type="phenology" id="SECID0EODBG"><title>Phenology.</title><p>Flowering from July to September.</p></tp:treatment-sec><tp:treatment-sec sec-type="habitat" id="SECID0ETDBG"><title>Habitat.</title><p>Montane forests, grasslands; 2000–4400 m elev.</p></tp:treatment-sec><tp:treatment-sec sec-type="distribution" id="SECID0EYDBG"><title>Distribution.</title><p>Yarlung Zangbo-Brahmaputra, Tangut, N and S Hengduan; widely spread in eastern part of Pan-Himalayan Region. Also found in Gansu, Guizhou and Shaanxi of China. (Fig. <xref ref-type="fig" rid="F11">11</xref>).</p><fig id="F11" position="float" orientation="portrait"><object-id xmlns:xlink="http://www.w3.org/1999/xlink" content-type="doi" xlink:type="simple">10.3897/phytokeys.175.59849.figure11</object-id><object-id xmlns:xlink="http://www.w3.org/1999/xlink" content-type="arpha" xlink:type="simple">6C909C98-ACB8-56C2-814A-0AF9BE95C96F</object-id><label>Figure 11.</label><caption><p>Distribution of <italic><tp:taxon-name><tp:taxon-name-part taxon-name-part-type="genus" reg="Habenaria">Habenaria</tp:taxon-name-part> <tp:taxon-name-part taxon-name-part-type="species" reg="glaucifolia">glaucifolia</tp:taxon-name-part></tp:taxon-name></italic> (black circles) in the Pan-Himalaya.</p></caption><graphic xmlns:xlink="http://www.w3.org/1999/xlink" xlink:href="phytokeys-175-109-g011.jpg" position="float" orientation="portrait" xlink:type="simple" id="oo_527691.jpg"><uri content-type="original_file" xlink:type="simple">https://binary.pensoft.net/fig/527691</uri></graphic></fig></tp:treatment-sec><tp:treatment-sec sec-type="More illustrations" id="SECID0E1EBG"><title>More illustrations.</title><p><xref ref-type="bibr" rid="B33">Wu et al. (2010</xref>, fig. 194, 1–2).</p></tp:treatment-sec><tp:treatment-sec sec-type="material" id="SECID0EEFBG"><title>Additional specimens examined.</title><p><bold>YARLUNG ZANGBO-BRAHMAPUTRA: Mishmi Hills</bold>, 1911, <italic>Bailey s. n.</italic> (E); <bold>Zayü</bold>, Guyu, Luoma, 2996 m elev., 2009, <italic>X.H. Jin et al. SET-ET344</italic> (PE); <bold>Zayü</bold>, Shang, 3400 m elev., 2013, <italic>Jin et al. ST-2554</italic> (PE). <bold>TANGUT: Sêrxü</bold>, 3900 m elev., 1974, <italic>Vegetation Team of Sichuan 5771</italic> (PE). <bold>N HENGDUAN: Danba</bold>, 3000 m elev., 1940, <italic>Qu 7523</italic> (PE); <bold>Heishui</bold>, 3200 m elev., 1957, <italic>Li 73181</italic> (PE); <bold>Heishui</bold>, 1959, <italic>Chuan 1432</italic> (PE); <bold>Hongyuan</bold>, 2900 m elev., 1957, <italic>Zhang &amp; Zhou 22665</italic> (PE); <bold>Jinchuan</bold>, 2450 m elev., 1957, <italic>Li 75398</italic> (PE); <bold>Litang-Yalong</bold>, 1921, <italic>F. Kingdon-Ward 4466</italic> (E); <bold>Maoxian</bold>, 1952, <italic>He &amp; Zhou 13230</italic> (PE); <bold>Markam</bold>, 2700 m elev., 1957, <italic>s. coll. 22969</italic> (PE); <bold>Markam</bold>, 2900 m elev., <italic>W.L. Chen 766</italic> (PE); <bold>Xiaojin</bold>, Gasiling, 3100 m elev., 1957, <italic>J. Zhou 204</italic> (IBSC); <bold>Xiaojin</bold>, 2450 m elev., 1958, <italic>Zhang &amp; Wang 5907</italic> (PE); <bold>Yajiang</bold>, 3700 m, elev.1961, <italic>Jiang 9863</italic> (PE); <bold>Yajiang</bold>, 2875 m elev., 2006, <italic>Boufford et al.</italic> 35947 (PE, KUN). <bold>S HENGDUAN: Daocheng</bold>, 3100 m elev., 1973, <italic>Sichuan Vegetation Survey Team 2391</italic> (PE): <bold>Daocheng</bold>, 4300 m elev., 1973, <italic>Sichuan Vegetation Survey Team 3645</italic> (PE): <bold>Dêqên</bold>, 3100 m elev., 1937, <italic>T.T. Yü 9867</italic> (PE); <bold>Eryuan</bold>, 2900 m elev., 1963, <italic>NW Yunnan Team 6339</italic> (PE); <bold>Ganluo</bold>, 2000 m elev., 1959, <italic>Chuan 4191</italic> (PE); <bold>Kangding</bold>, 1951, <italic>Hu &amp; He 10401</italic> (PE); <bold>Kangding</bold>, 3500 m elev., 1963, <italic>Guan &amp; Wang 808</italic> (PE); <bold>Kangding</bold>, 3650 m elev., 1982, <italic>K.Y. Lang et al. 945</italic> (PE); <bold>Luding</bold>, 2420 m elev., 1959, <italic>Jiang &amp; Jin 1949</italic> (PE); <bold>Meigu</bold>, 2100 m elev., 1959, <italic>Chuan 1113</italic> (PE); <bold>Meigu</bold>, 2300 m elev., 1976, <italic>s. coll. 13083</italic> (PE); <bold>Mianning</bold>, 3300 m elev., 1940, <italic>Qu 7353</italic> (PE); <bold>Muli</bold>, 1921, <italic>F. Kingdon-Ward 4571</italic> (E); <bold>Muli</bold>, Ye-tze, 3100 m elev., 1937, <italic>T.T. Yü 7022</italic> (PE); <bold>Shangri-la</bold>, 3200 m elev., 2010, <italic>Kham Expedition 10-3079</italic> (PE); <bold>Tianquan</bold>, 1959, <italic>Chuan 853</italic> (PE); <bold>Weixi</bold>, 3200 m elev., 1935, <italic>C.W. Wang 68011</italic> (PE); <bold>Yanyuan</bold>, 2500–2600 m elev., 1960, <italic>Jiang 5991</italic> (PE); <bold>Yulong (Lijiang)</bold>, 2900 m elev., 1981, <italic>Hengduanshan Team of Beijing Institute 02666</italic> (PE); <bold>Yulong (Lijiang)</bold>, 1910, <italic>G. Forrest 6050</italic> (PE).</p></tp:treatment-sec><ref-list><ref id="B33"><mixed-citation xmlns:xlink="http://www.w3.org/1999/xlink" xlink:type="simple"><person-group><name name-style="western"><surname>Wu</surname><given-names>ZY</given-names></name><name name-style="western"><surname>Raven</surname><given-names>PH</given-names></name><name name-style="western"><surname>Hong</surname><given-names>DY</given-names></name></person-group> (<year>2010</year>) Flora of China Illustrations (Vol. 25). Science Press, Beijing and Missouri Botanical Garden Press, St. Louis.</mixed-citation></ref></ref-list></tp:taxon-treatment>
