# Supplementary material for: Taxonomic revision of Habenaria josephi group (sect. Diphyllae s.l.) in the Pan-Himalaya
Source: PhytoKeys. 2021 Apr 6;175:109–36. doi: 10.3897/phytokeys.175.59849 (PMC8044066; doi:10.3897/phytokeys.175.59849)
Supplement: XML Treatment for Habenaria aitchisonii [file phytokeys.175.59849-treatment5.xml]

<!DOCTYPE tp:taxon-treatment
  PUBLIC "-//TaxonX//DTD Taxonomic Treatment Publishing DTD v0 20100105//EN" "tax-treatment-NSO.dtd">
<tp:taxon-treatment xmlns:tp="http://www.plazi.org/taxpub"><tp:treatment-meta><kwd-group><label>Taxon classification</label><kwd><named-content xmlns:xlink="http://www.w3.org/1999/xlink" content-type="kingdom">Plantae</named-content></kwd><kwd><named-content xmlns:xlink="http://www.w3.org/1999/xlink" content-type="order">Asparagales</named-content></kwd><kwd><named-content xmlns:xlink="http://www.w3.org/1999/xlink" content-type="family">Orchidaceae</named-content></kwd></kwd-group><mixed-citation publication-type="journal"><person-group><name><surname>Pandey</surname><given-names>Tirtha Raj</given-names></name><name><surname>Jin</surname><given-names>Xiao-Hua</given-names></name></person-group><article-title>Taxonomic revision of <italic><tp:taxon-name><tp:taxon-name-part taxon-name-part-type="genus" reg="Habenaria">Habenaria</tp:taxon-name-part> <tp:taxon-name-part taxon-name-part-type="species" reg="josephi">josephi</tp:taxon-name-part></tp:taxon-name></italic> group (sect. <tp:taxon-name><tp:taxon-name-part taxon-name-part-type="section" reg="Diphyllae">Diphyllae</tp:taxon-name-part></tp:taxon-name> s.l.) in the Pan-Himalaya</article-title><source>PhytoKeys</source><day>06</day><month>4</month><year>2021</year><volume>175</volume><fpage>109</fpage><lpage>136</lpage><pub-id pub-id-type="doi">10.3897/phytokeys.175.59849</pub-id></mixed-citation></tp:treatment-meta><tp:nomenclature><label>5. </label><tp:taxon-name><object-id xmlns:xlink="http://www.w3.org/1999/xlink" content-type="arpha" xlink:type="simple">88FAC9E9-E7BE-57F2-BE5A-37875F3CE058</object-id><tp:taxon-name-part taxon-name-part-type="genus" reg="Habenaria">Habenaria</tp:taxon-name-part> <tp:taxon-name-part taxon-name-part-type="species" reg="aitchisonii">aitchisonii</tp:taxon-name-part></tp:taxon-name><tp:taxon-authority>Rchb.f., Trans. Linn. Soc. London, Bot., ser. 2, 3: 113. 1888.</tp:taxon-authority><tp:nomenclature-citation-list><tp:nomenclature-citation><tp:taxon-name>
                    <tp:taxon-name-part taxon-name-part-type="genus" reg="Habenaria"/>
                    <tp:taxon-name-part taxon-name-part-type="species" reg="wolongensis"/>
                  </tp:taxon-name><comment><italic><tp:taxon-name><tp:taxon-name-part taxon-name-part-type="genus" reg="Habenaria">Habenaria</tp:taxon-name-part> <tp:taxon-name-part taxon-name-part-type="species" reg="wolongensis">wolongensis</tp:taxon-name-part></tp:taxon-name></italic> K.Y. Lang, Acta Phytotax. Sin. 22(4): 314, 1984, syn. nov. Type. CHINA, Sichuan, Wolong, 2200 m elev., 1982, <italic>K. Y. Lang</italic>, <italic>L. Q. Li &amp; Y. Fei 1528</italic> [lectotype designated by <xref ref-type="bibr" rid="B21">Pandey and Jin (in press)</xref>: PE (01147127!), isolectotype: PE (01147128!)]. </comment></tp:nomenclature-citation><tp:nomenclature-citation><tp:taxon-name>
                    <tp:taxon-name-part taxon-name-part-type="genus" reg="Habenaria"/>
                    <tp:taxon-name-part taxon-name-part-type="species" reg="diceras"/>
                  </tp:taxon-name><comment><italic><tp:taxon-name><tp:taxon-name-part taxon-name-part-type="genus" reg="Habenaria">Habenaria</tp:taxon-name-part> <tp:taxon-name-part taxon-name-part-type="species" reg="diceras">diceras</tp:taxon-name-part></tp:taxon-name></italic> Schltr., Notes Roy. Bot. Gard. Edinburgh 5: 101, t. 78. 1912. Type. CHINA, Yunnan, Lijiang Range eastern flank, 2700–3000 m elev., 1906, <italic>G. Forrest 3074</italic> [holotype: E (E00381986 image!), isotype: P (P00426380 image!]. </comment></tp:nomenclature-citation><tp:nomenclature-citation><tp:taxon-name>
                    <tp:taxon-name-part taxon-name-part-type="genus" reg="Habenaria"/>
                    <tp:taxon-name-part taxon-name-part-type="species" reg="bihamata"/>
                  </tp:taxon-name><comment><italic><tp:taxon-name><tp:taxon-name-part taxon-name-part-type="genus" reg="Habenaria">Habenaria</tp:taxon-name-part> <tp:taxon-name-part taxon-name-part-type="species" reg="bihamata">bihamata</tp:taxon-name-part></tp:taxon-name></italic> Kränzl., Repert. Spec. Nov. Regni Veg. 17: 106. 1921. Type. CHINA, Yunnan, Pe yen tsin, <italic>S. Ten s. n.</italic> (type: B n.v., probably lost). </comment></tp:nomenclature-citation><tp:nomenclature-citation><tp:taxon-name>
                    <tp:taxon-name-part taxon-name-part-type="genus" reg="Habenaria"/>
                    <tp:taxon-name-part taxon-name-part-type="species" reg="pubicaulis"/>
                  </tp:taxon-name><comment><italic><tp:taxon-name><tp:taxon-name-part taxon-name-part-type="genus" reg="Habenaria">Habenaria</tp:taxon-name-part> <tp:taxon-name-part taxon-name-part-type="species" reg="pubicaulis">pubicaulis</tp:taxon-name-part></tp:taxon-name></italic> Schltr., Acta Horti Gothob. 1: 139. 1924. Type. CHINA, Sichuan, ca. 3900 m elev., 1922, <italic>Harry Smith 3858</italic> [holotype: UPS (V-091292 image!); isotypes: PE (01516965!), E (E00381983 image!), LD (1073030 image!), S (S07-285 image!)]. </comment></tp:nomenclature-citation></tp:nomenclature-citation-list></tp:nomenclature><tp:treatment-sec sec-type="material" id="SECID0ENNBG"><title>Type.</title><p>Afghanistan (now Pakistan), Darban Valley, Kuram District, 2280 m elev., 1880, <italic>Aitchison 413</italic> [holotype: K (K000247484 image!), isotype: AMES (00256482 image!)].</p></tp:treatment-sec><tp:treatment-sec sec-type="description" id="SECID0EVNBG"><title>Description.</title><p>Terrestrial herbs, 10–50 cm tall. Tubers oblong or ellipsoid. Stems erect, papillate-pubescent. Leaves 2, opposite, basal; base narrowed and amplexicaul; blade ovate or ovate-orbicular, 2–7 cm long, 1.5–6 cm broad, apex acute. Inflorescence 8–45 cm long, laxly to densely many (up to 40) flowered; rachis 1.5–8 cm long, papillate-pubescent; sterile bracts ovate to lanceolate, 0.7–1.5 cm long, acuminate; floral bracts ovate-lanceolate, margins ciliate, ca. 0.7 cm long, apex acuminate. Flowers bright green, with often faintly yellowish lip; ovary and pedicel arcuate, 0.7–1.2 cm long, papillate-hairy. Dorsal sepal forming a hood with petals, erect, ovate, concave, 3–5 mm long, 2.5–3.5 mm broad, apex obtuse or acute; lateral sepals reflexed, obliquely ovate-oblong, 3.5–5.5 mm long, 2.5–3 mm broad, apex obtuse or acute. Petals 2-lobed, glabrous; upper lobe obliquely falcate-lanceolate, 3–5 mm long, 1.5–2 mm broad; lower lobe a tooth at the base of upper lobe, ca. 0.5 mm long; lip deeply 3-lobed near the base, spurred; lateral lobes linear, retrorse, embracing erect sepals, 6–12 mm long, apex slightly bent; mid-lobe reflexed, linear, 5–9 mm long, ca. 1 mm broad; spur pendulous, cylindrical-clavate, 7–8(-10) mm long. Column stout, anthers diverging, connective wide; pollinium granular; caudicles short, stout; stigmatic processes converging, subclavate. (Fig. <xref ref-type="fig" rid="F12">12</xref>).</p><fig id="F12" position="float" orientation="portrait"><object-id xmlns:xlink="http://www.w3.org/1999/xlink" content-type="doi" xlink:type="simple">10.3897/phytokeys.175.59849.figure12</object-id><object-id xmlns:xlink="http://www.w3.org/1999/xlink" content-type="arpha" xlink:type="simple">B569C0CF-684E-552A-8232-1BB10169C0A0</object-id><label>Figure 12.</label><caption><p><italic><tp:taxon-name><tp:taxon-name-part taxon-name-part-type="genus" reg="Habenaria">Habenaria</tp:taxon-name-part> <tp:taxon-name-part taxon-name-part-type="species" reg="aitchisonii">aitchisonii</tp:taxon-name-part></tp:taxon-name></italic><bold>A</bold> habit <bold>B</bold> floral bract <bold>C</bold> pedicellate ovary with spur <bold>D</bold> petal <bold>E</bold> dorsal sepal <bold>F</bold> lateral sepal <bold>G</bold> lip (<bold>A</bold> photographed from <italic>K.Y. Lang et al. 944</italic>, PE <bold>B–G</bold> drawn from the same specimen by T.R. Pandey).</p></caption><graphic xmlns:xlink="http://www.w3.org/1999/xlink" xlink:href="phytokeys-175-109-g012.jpg" position="float" orientation="portrait" xlink:type="simple" id="oo_527692.jpg"><uri content-type="original_file" xlink:type="simple">https://binary.pensoft.net/fig/527692</uri></graphic></fig></tp:treatment-sec><tp:treatment-sec sec-type="phenology" id="SECID0ELPBG"><title>Phenology.</title><p>Flowering from July to September.</p></tp:treatment-sec><tp:treatment-sec sec-type="habitat" id="SECID0EQPBG"><title>Habitat.</title><p>Open <italic><tp:taxon-name><tp:taxon-name-part taxon-name-part-type="genus" reg="Juniperus">Juniperus</tp:taxon-name-part></tp:taxon-name></italic>/<italic><tp:taxon-name><tp:taxon-name-part taxon-name-part-type="genus" reg="Larix">Larix</tp:taxon-name-part></tp:taxon-name></italic> montane forests, thickets, grasslands; 1800–4400 m elev.</p></tp:treatment-sec><tp:treatment-sec sec-type="distribution" id="SECID0EEQBG"><title>Distribution.</title><p>N Pakistan, U Ganga and Indus, U Yarlung Zangbo, W, C and E Nepal, Sikkim and Darjeeling, Bhutan, M Yarlung Zangbo, L Yarlung Zangbo, Yarlung Zangbo-Brahmaputra, N and S Hengduan. (Fig. <xref ref-type="fig" rid="F13">13</xref>).</p><fig id="F13" position="float" orientation="portrait"><object-id xmlns:xlink="http://www.w3.org/1999/xlink" content-type="doi" xlink:type="simple">10.3897/phytokeys.175.59849.figure13</object-id><object-id xmlns:xlink="http://www.w3.org/1999/xlink" content-type="arpha" xlink:type="simple">0EEF1CAD-EC82-5071-A33A-0A90BDEC9437</object-id><label>Figure 13.</label><caption><p>Distribution of <italic><tp:taxon-name><tp:taxon-name-part taxon-name-part-type="genus" reg="Habenaria">Habenaria</tp:taxon-name-part> <tp:taxon-name-part taxon-name-part-type="species" reg="aitchisonii">aitchisonii</tp:taxon-name-part></tp:taxon-name></italic> (black circles) in the Pan-Himalaya.</p></caption><graphic xmlns:xlink="http://www.w3.org/1999/xlink" xlink:href="phytokeys-175-109-g013.jpg" position="float" orientation="portrait" xlink:type="simple" id="oo_527693.jpg"><uri content-type="original_file" xlink:type="simple">https://binary.pensoft.net/fig/527693</uri></graphic></fig></tp:treatment-sec><tp:treatment-sec sec-type="More illustrations" id="SECID0EGRBG"><title>More illustrations.</title><p><xref ref-type="bibr" rid="B33">Wu et al. (2010</xref>, fig. 192, 4–6).</p></tp:treatment-sec><tp:treatment-sec sec-type="material" id="SECID0EQRBG"><title>Additional specimens examined.</title><p><bold>N PAKISTAN: Hazara</bold>, Rawalpindi district, 2500 m elev., 1975, <italic>J. Renz 10800</italic> (RENZ). <bold>U GANGA &amp; INDUS</bold>: <bold>Mussoorie</bold>, 2128 m elev., 1898, <italic>P.W. Mackinnon s. n.</italic> (CAL0000092710); <bold>Mussoorie</bold>, 1824 m elev., 1899, <italic>P.W. Mackinnon 22991</italic> (CAL0000092691); <bold>Mussoorie</bold>, 2300 m elev., 1983, <italic>J. Renz &amp; Y.P.S. Pangtey 13641</italic> (RENZ). <bold>U YARLUNG ZANGBO</bold>: <bold>Dinggyê</bold>, 4151 m elev., 2013, <italic>PE-Tibet team 3421</italic> (PE); <bold>Gyirong (Jilong)</bold>, 3700 m elev., 2013, <italic>PE-Tibet team 3825</italic> (PE); <bold>Gyirong (Jilong)</bold>, 2950 m elev., 1975, <italic>Qinghai-Tibet Team 7034</italic> (PE). <bold>W NEPAL</bold>: <bold>Karnali</bold>, Mugu, Pina-Ghurchi, 2800 m elev., 1985, <italic>P.R. Shakya</italic>, <italic>M.N. Subedi</italic>, <italic>R.K. Uprety 8783</italic> (KATH); Jumla to Dori Lekh, 3200 m elev., 1979, <italic>K.R. Rajbhandari &amp; B.Roy 3378</italic> (KATH). <bold>C NEPAL</bold>: <bold>Dhawalagiri</bold>, Mustang, Muktinath-Thorungse, 3900 m elev., 1983, <italic>K.R. Rajbhandari 8173</italic> (KATH); Mustang, Dhampus, 2450 m elev., 1988, <italic>M. Suzuki et al. 8881592</italic> (KATH); Mustang, Larjung, 2550 m elev., 1996, <italic>T. Hoshino et al. 9668062</italic> (KATH); Mustang, 1999, <italic>S. Ishizawa et al. 990912020</italic> (TI). <bold>E NEPAL</bold>: <bold>Sagarmatha</bold>, Solukhumbu, 3570 m elev., 2005, <italic>Watson et al. DNEP3 BX107</italic> (KATH); Solukhumbu, Thame, 2800 m elev., 2013, <italic>B.B. Raskoti 00987</italic> (KATH). <bold>SIKKIM and DARJEELING</bold>: <bold>Sikkim</bold>, Lachen Valley, 3648 m elev., 1895, <italic>R. Pantling 398</italic> (CAL); <bold>Lachen</bold>, 2584 m elev., 1909, <italic>Smith &amp; Cave 2669</italic> (CAL0000092699). <bold>BHUTAN</bold>: <bold>Gasa</bold>, Upper Mo Chu, Laya, 3950 m elev., 1983, <italic>C. Sargent 114</italic> (RENZ 16003). <bold>M YARLUNG ZANGBO</bold>: <bold>Yadong</bold>, Phari, Kang me, 1882, <italic>Dr. King’s Collector s. n.</italic> (CAL0000092702). <bold>L YARLUNG ZANGBO</bold>: <bold>Mainling</bold>, 3100 m elev., 1972, <italic>Tibet Chinese Medicinal Plants Survey team 3858</italic> (PE); <bold>Nyingchi</bold>, near township, 3200 m elev., 1964, <italic>Anonymous 793</italic> (PE). <bold>YARLUNG ZANGBO-BRAHMAPUTRA</bold>: <bold>Lhünzê</bold>, 3889 m elev., 2013, <italic>FLPH Tibet Expedition 13-0890</italic> (PE); <bold>Zayü</bold>, 4100 m elev., 1973, <italic>Qinghai-Tibet Team 1218</italic> (PE); <bold>Zayü</bold>, 3200 m elev., 1935, <italic>C.W. Wang 65772</italic> (PE). <bold>N HENGDUAN</bold>: <bold>Batang</bold>, 3520 m elev., 1983, <italic>K.Y. Lang et al. 2410</italic> (PE); <bold>Danba</bold>, 3000 m elev., <italic>G.L. Qu 7522</italic> (PE); <bold>Luhuo Xian</bold>, NW of Luhuo along highway 317, 3385 m elev., <italic>D.E. Bufford et al. 33485</italic> (K); <bold>Wenchuan</bold>, Wolong Nature Reserve, 2220 m elev., 1982, <italic>Lang et al. 1528</italic> (type of <italic><tp:taxon-name><tp:taxon-name-part taxon-name-part-type="genus" reg="Habenaria">H.</tp:taxon-name-part> <tp:taxon-name-part taxon-name-part-type="species" reg="wolongensis">wolongensis</tp:taxon-name-part></tp:taxon-name></italic>, PE). <bold>S HENGDUAN</bold>: <bold>Cawarong</bold>, 3450 m elev., 1982, <italic>Qinghai-Tibet Team 10547</italic> (PE); <bold>Dali</bold>, 3000 m elev., 2001, <italic>H.K. Kadoorie Team s. n.</italic> (PE); <bold>Daocheng</bold>, 3100–3200 m elev., 1981, <italic>Qinghai-Tibetan Team 4235</italic> (PE); <bold>Dêqên</bold>, 2200 m elev., 1935, <italic>C.W. Wang 69920</italic> (PE); <bold>Heishui</bold>, 3200 m elev., <italic>Q. Li 73191</italic> (PE); <bold>Heqing</bold>, 2730 m elev., 1996, <italic>Y.B. Luo 40</italic> (PE); <bold>Jinyang</bold>, 3500 m elev., <italic>K.Y. Lang 14900</italic> (PE); <bold>Jiulong</bold>, Tanggu Xiang, 3700 m elev., 2005, <italic>D.E. Bufford 33420</italic> (K); <bold>Kangding</bold>, 3470 m elev., 1982, <italic>Lang et al. 1534</italic> (PE); <bold>Kangding</bold>, 3650 m elev., 1982, <italic>K.Y. Lang et al. 944</italic> (PE); <bold>Luding</bold>, 2500 m elev., 1938, <italic>Z.B. Wang 9772</italic> (PE); <bold>Muli</bold>, 3200–3400 m elev., 1983, <italic>Qinghai-Tibet Team 14063</italic> (PE); <bold>Shangri-la</bold>, 4200–4300 m elev., 1981, <italic>Hengduan Team 3322</italic>, <italic>2832</italic> (PE); <bold>Shangri-la</bold>, Napa Hai, amongst shrubs, 3350 m elev., 2002, <italic>H. Sun 08</italic> (K); <bold>Shangri-la</bold> (Zhongdian), 3000 m elev., 1937, <italic>T.T. Yu 12539</italic> (PE); <bold>Weixi</bold>, 3600 m elev., 1935, <italic>C.W. Wang 68356</italic> (PE); <bold>Xiangcheng</bold>, 3500 m, elev. <italic>Qinghai-Tibetan Team 004810</italic> (PE); <bold>Yulong (Lijiang)</bold>, 3040 m elev., 1922, <italic>G. Forrest 22208</italic> (K); <bold>Yulong (Lijiang)</bold>, 2700–3000 m elev., 1913, <italic>G. Forrest 10985</italic> (PE); <bold>Yulong (Lijiang)</bold>, 2750 m elev., 1981, <italic>Qinghai-Tibet Team 213</italic> (PE).</p></tp:treatment-sec><tp:treatment-sec sec-type="notes" id="SECID0EVYBG"><title>Note.</title><p>This species is distributed along the whole range of the Himalaya up to the Hengduan Mountains at elevations between 2000 and 4500 m (temperate to alpine) and thus is the most widespread <italic><tp:taxon-name><tp:taxon-name-part taxon-name-part-type="genus" reg="Habenaria">Habenaria</tp:taxon-name-part></tp:taxon-name></italic> species in the Pan-Himalaya. The type material was collected from the Darban Valley along the Pakistan-Afghanistan border in the western end of the distribution (<xref ref-type="bibr" rid="B1">Aitchison 1888</xref>). Similar plants from the Hengduan Region were described as new species by <xref ref-type="bibr" rid="B27">Schlechter (1912</xref>, <xref ref-type="bibr" rid="B28">1924</xref>) and <xref ref-type="bibr" rid="B15">Kränzlin (1921)</xref>, respectively, but were later reduced to synonyms (<xref ref-type="bibr" rid="B4">Chen and Cribb 2009</xref>). There is considerable variation in the size of the plant, in the colouring of the leaves, with yellowish-white markings that occasionally give a false impression of this being a new species; the peduncle is also quite variable in length as is the density of the inflorescence, from subdensely few-flowered to densely many-flowered. <italic><tp:taxon-name><tp:taxon-name-part taxon-name-part-type="genus" reg="Habenaria">Habenaria</tp:taxon-name-part> <tp:taxon-name-part taxon-name-part-type="species" reg="wolongensis">wolongensis</tp:taxon-name-part></tp:taxon-name></italic> from Sichuan also falls within the range of variation of <italic><tp:taxon-name><tp:taxon-name-part taxon-name-part-type="genus" reg="Habenaria">H.</tp:taxon-name-part> <tp:taxon-name-part taxon-name-part-type="species" reg="aitchisonii">aitchisonii</tp:taxon-name-part></tp:taxon-name></italic> and is here reduced to synonymy.</p></tp:treatment-sec><ref-list><ref id="B21"><mixed-citation xmlns:xlink="http://www.w3.org/1999/xlink" xlink:type="simple"><person-group><name name-style="western"><surname>Pandey</surname><given-names>TR</given-names></name><name name-style="western"><surname>Jin</surname><given-names>XH</given-names></name></person-group> (<year>in press</year>) Taxonomic notes and typification of some <italic><tp:taxon-name><tp:taxon-name-part taxon-name-part-type="genus">Habenaria</tp:taxon-name-part></tp:taxon-name></italic> species in the Pan-Himalaya. Phytotaxa.</mixed-citation></ref><ref id="B33"><mixed-citation xmlns:xlink="http://www.w3.org/1999/xlink" xlink:type="simple"><person-group><name name-style="western"><surname>Wu</surname><given-names>ZY</given-names></name><name name-style="western"><surname>Raven</surname><given-names>PH</given-names></name><name name-style="western"><surname>Hong</surname><given-names>DY</given-names></name></person-group> (<year>2010</year>) Flora of China Illustrations (Vol. 25). Science Press, Beijing and Missouri Botanical Garden Press, St. Louis.</mixed-citation></ref><ref id="B1"><mixed-citation xmlns:xlink="http://www.w3.org/1999/xlink" xlink:type="simple"><person-group><name name-style="western"><surname>Aitchison</surname><given-names>JET</given-names></name></person-group> (<year>1888</year>) <article-title>The Botany of the Afghan Delimitation Commission. In: The Transactions of the Linnean Society of London, Series 2.</article-title><source>Botany</source><volume>3</volume>: <fpage>1</fpage>–<lpage>139</lpage>. <ext-link xlink:type="simple" ext-link-type="doi" xlink:href="10.1111/j.1095-8339.1888.tb00623.x">https://doi.org/10.1111/j.1095-8339.1888.tb00623.x</ext-link></mixed-citation></ref><ref id="B27"><mixed-citation xmlns:xlink="http://www.w3.org/1999/xlink" xlink:type="simple"><person-group><name name-style="western"><surname>Schlechter</surname><given-names>R</given-names></name></person-group> (<year>1912</year>) <article-title>Enumeration and Description of Species of <tp:taxon-name><tp:taxon-name-part taxon-name-part-type="family">Orchidaceae</tp:taxon-name-part></tp:taxon-name>.</article-title><source>Notes from the Royal Botanic Garden Edinburgh</source><volume>5</volume>: <fpage>99</fpage>–<lpage>113</lpage>.</mixed-citation></ref><ref id="B28"><mixed-citation xmlns:xlink="http://www.w3.org/1999/xlink" xlink:type="simple"><person-group><name name-style="western"><surname>Schlechter</surname><given-names>R</given-names></name></person-group> (<year>1924</year>) Acta Horti Gothoburgensis 1(3): 139–140. <ext-link xlink:type="simple" ext-link-type="doi" xlink:href="10.1111/j.1651-2227.1924.tb14521.x">https://doi.org/10.1111/j.1651-2227.1924.tb14521.x</ext-link></mixed-citation></ref><ref id="B15"><mixed-citation xmlns:xlink="http://www.w3.org/1999/xlink" xlink:type="simple"><person-group><name name-style="western"><surname>Kränzlin</surname><given-names>F</given-names></name></person-group> (<year>1921</year>) <article-title><tp:taxon-name><tp:taxon-name-part taxon-name-part-type="family">Orchidaceae</tp:taxon-name-part></tp:taxon-name> Ténianae Yunnanense.</article-title><source>Repertorium Specierum Novarum Regni Vegetabilis</source><volume>17</volume>(<issue>4–7</issue>): <fpage>99</fpage>–<lpage>112</lpage>. <ext-link xlink:type="simple" ext-link-type="doi" xlink:href="10.1002/fedr.19210170411">https://doi.org/10.1002/fedr.19210170411</ext-link></mixed-citation></ref><ref id="B4"><mixed-citation xmlns:xlink="http://www.w3.org/1999/xlink" xlink:type="simple"><person-group><name name-style="western"><surname>Chen</surname><given-names>SC</given-names></name><name name-style="western"><surname>Cribb</surname><given-names>PJ</given-names></name></person-group> (<year>2009</year>) <article-title><italic><tp:taxon-name><tp:taxon-name-part taxon-name-part-type="genus">Habenaria</tp:taxon-name-part></tp:taxon-name></italic>.</article-title> In: <person-group><name name-style="western"><surname>Wu</surname><given-names>ZY</given-names></name><name name-style="western"><surname>Raven</surname><given-names>PH</given-names></name><name name-style="western"><surname>Hong</surname><given-names>DY</given-names></name></person-group> (<role>Eds</role>) <issue-title>Flora of China (Vol.</issue-title><source>25). Science Press, Beijing and Missouri Botanical Garden Press, St. Louis</source>, <fpage>144</fpage>–<lpage>160</lpage>.</mixed-citation></ref></ref-list></tp:taxon-treatment>
