# Supplementary material for: Taxonomic revision of Habenaria josephi group (sect. Diphyllae s.l.) in the Pan-Himalaya
Source: PhytoKeys. 2021 Apr 6;175:109–36. doi: 10.3897/phytokeys.175.59849 (PMC8044066; doi:10.3897/phytokeys.175.59849)
Supplement: XML Treatment for Habenaria balfouriana [file phytokeys.175.59849-treatment6.xml]

<!DOCTYPE tp:taxon-treatment
  PUBLIC "-//TaxonX//DTD Taxonomic Treatment Publishing DTD v0 20100105//EN" "tax-treatment-NSO.dtd">
<tp:taxon-treatment xmlns:tp="http://www.plazi.org/taxpub"><tp:treatment-meta><kwd-group><label>Taxon classification</label><kwd><named-content xmlns:xlink="http://www.w3.org/1999/xlink" content-type="kingdom">Plantae</named-content></kwd><kwd><named-content xmlns:xlink="http://www.w3.org/1999/xlink" content-type="order">Asparagales</named-content></kwd><kwd><named-content xmlns:xlink="http://www.w3.org/1999/xlink" content-type="family">Orchidaceae</named-content></kwd></kwd-group><mixed-citation publication-type="journal"><person-group><name><surname>Pandey</surname><given-names>Tirtha Raj</given-names></name><name><surname>Jin</surname><given-names>Xiao-Hua</given-names></name></person-group><article-title>Taxonomic revision of <italic><tp:taxon-name><tp:taxon-name-part taxon-name-part-type="genus" reg="Habenaria">Habenaria</tp:taxon-name-part> <tp:taxon-name-part taxon-name-part-type="species" reg="josephi">josephi</tp:taxon-name-part></tp:taxon-name></italic> group (sect. <tp:taxon-name><tp:taxon-name-part taxon-name-part-type="section" reg="Diphyllae">Diphyllae</tp:taxon-name-part></tp:taxon-name> s.l.) in the Pan-Himalaya</article-title><source>PhytoKeys</source><day>06</day><month>4</month><year>2021</year><volume>175</volume><fpage>109</fpage><lpage>136</lpage><pub-id pub-id-type="doi">10.3897/phytokeys.175.59849</pub-id></mixed-citation></tp:treatment-meta><tp:nomenclature><label>6. </label><tp:taxon-name><object-id xmlns:xlink="http://www.w3.org/1999/xlink" content-type="arpha" xlink:type="simple">5E0C77F0-CF94-540C-8752-101BF24E4BD6</object-id><tp:taxon-name-part taxon-name-part-type="genus" reg="Habenaria">Habenaria</tp:taxon-name-part> <tp:taxon-name-part taxon-name-part-type="species" reg="balfouriana">balfouriana</tp:taxon-name-part></tp:taxon-name><tp:taxon-authority>Schltr., Repert. Spec. Nov. Regni Veg. 20: 381 (1924).</tp:taxon-authority></tp:nomenclature><tp:treatment-sec sec-type="material" id="SECID0EQ2BG"><title>Type.</title><p>China, Yunnan, 1910, <italic>G. Forrest 6149</italic> [lectotype designated here: E (E00381989 image!); isolectotypes: PE (00340644!), IBSC (0636129!), K (K000796932 image!), P (P00370551 image!)].</p></tp:treatment-sec><tp:treatment-sec sec-type="description" id="SECID0EY2BG"><title>Description.</title><p>Terrestrial herbs, 10–24 cm tall. Tubers oblong. Stems densely pubescent. Leaves 2, opposite, basal; leaf blade ovate or ovate-orbicular, 2–4.5 cm long, 2–4 cm broad, fleshy, apex acuminate or acute. Inflorescence 8–20 cm long, subdensely 3–12-flowered; rachis 5–10 cm long; floral bracts lanceolate, apex acuminate. Flowers yellowish-green; ovary and pedicel arcuate, fusiform, 0.8–1 cm long, finely papillate-hairy. Dorsal sepal forming a hood with petals, erect, ovate, concave, 5–6 mm long, 3.5–4 mm broad, margin ciliate-denticulate, apex obtuse; lateral sepals oblique, ovate-oblong, reflexed, 6–7 mm long, 3.5–4 mm broad, apex subacute. Petals 2-lobed, glabrous; upper lobe obliquely ovate-lanceolate, 5–6 mm long, 2–2.2 mm broad; lower lobe a tooth at base of upper lobe, ca. 0.5 mm long; lip deeply 3-lobed above base, spurred; lateral lobes linear, retrorse, almost embracing ovary, linear, 1–1.2 cm long, apex bent; mid-lobe linear, reflexed, ca. 1 cm long; spur pendulous, slightly curved, clavate, 1.2–2 cm long. Column stout, anthers parallel, connective wide; stigmatic processes sub-oblong. (Fig. <xref ref-type="fig" rid="F14">14</xref>).</p><fig id="F14" position="float" orientation="portrait"><object-id xmlns:xlink="http://www.w3.org/1999/xlink" content-type="doi" xlink:type="simple">10.3897/phytokeys.175.59849.figure14</object-id><object-id xmlns:xlink="http://www.w3.org/1999/xlink" content-type="arpha" xlink:type="simple">3FB5B85F-0787-5607-95E1-56341116E242</object-id><label>Figure 14.</label><caption><p><italic><tp:taxon-name><tp:taxon-name-part taxon-name-part-type="genus" reg="Habenaria">Habenaria</tp:taxon-name-part> <tp:taxon-name-part taxon-name-part-type="species" reg="balfouriana">balfouriana</tp:taxon-name-part></tp:taxon-name></italic><bold>A</bold> habit <bold>B</bold> floral bract <bold>C</bold> pedicellate ovary with spur <bold>D</bold> petal <bold>E</bold> dorsal sepal <bold>F</bold> lateral sepal <bold>G</bold> lip (<bold>A</bold> photographed from the isolectotype specimen <italic>G. Forrest 6149</italic>, PE <bold>B–G</bold> drawn from the same specimen by T.R. Pandey).</p></caption><graphic xmlns:xlink="http://www.w3.org/1999/xlink" xlink:href="phytokeys-175-109-g014.jpg" position="float" orientation="portrait" xlink:type="simple" id="oo_527694.jpg"><uri content-type="original_file" xlink:type="simple">https://binary.pensoft.net/fig/527694</uri></graphic></fig></tp:treatment-sec><tp:treatment-sec sec-type="phenology" id="SECID0EO4BG"><title>Phenology.</title><p>Flowering in July and August.</p></tp:treatment-sec><tp:treatment-sec sec-type="habitat" id="SECID0ET4BG"><title>Habitat.</title><p>Montane forests, shrubby grasslands, alpine meadows; 3000–4300 m elev.</p></tp:treatment-sec><tp:treatment-sec sec-type="distribution" id="SECID0EY4BG"><title>Distribution.</title><p>Endemic to the Pan-Himalaya, found only in Hengduan Mountains; S Hengduan. (Fig. <xref ref-type="fig" rid="F15">15</xref>).</p><fig id="F15" position="float" orientation="portrait"><object-id xmlns:xlink="http://www.w3.org/1999/xlink" content-type="doi" xlink:type="simple">10.3897/phytokeys.175.59849.figure15</object-id><object-id xmlns:xlink="http://www.w3.org/1999/xlink" content-type="arpha" xlink:type="simple">1387EB3C-C6D7-5EC2-A9D1-23863171F52D</object-id><label>Figure 15.</label><caption><p>Distribution of <italic><tp:taxon-name><tp:taxon-name-part taxon-name-part-type="genus" reg="Habenaria">Habenaria</tp:taxon-name-part> <tp:taxon-name-part taxon-name-part-type="species" reg="balfouriana">balfouriana</tp:taxon-name-part></tp:taxon-name></italic> (black circles) in the Pan-Himalaya.</p></caption><graphic xmlns:xlink="http://www.w3.org/1999/xlink" xlink:href="phytokeys-175-109-g015.jpg" position="float" orientation="portrait" xlink:type="simple" id="oo_527695.jpg"><uri content-type="original_file" xlink:type="simple">https://binary.pensoft.net/fig/527695</uri></graphic></fig></tp:treatment-sec><tp:treatment-sec sec-type="More illustrations" id="SECID0E15BG"><title>More illustrations.</title><p><xref ref-type="bibr" rid="B33">Wu et al. (2010</xref>, fig. 194, 3–4).</p></tp:treatment-sec><tp:treatment-sec sec-type="material" id="SECID0EE6BG"><title>Additional specimens examined.</title><p><bold>S HENGDUAN</bold>: <bold>Daocheng</bold>, 4236 m elev., 2007, <italic>X.H. Jin 9194</italic> (PE); <bold>Yanyuan</bold>, 3600 m elev., 1983, <italic>Qinghai-Tibet Team 12529</italic> (PE); <bold>Yulong (Lijiang)</bold>, 3000 m elev., 1937, <italic>T.T. Yu 15316</italic> (PE); <bold>Yulong (Lijiang)</bold>, mountain meadows, 3344 m elev., 1906, <italic>G. Forrest 2739</italic> (K).</p></tp:treatment-sec><tp:treatment-sec sec-type="notes" id="SECID0E36BG"><title>Note.</title><p>This species grows above 3000 to 4300 m in grassy alpine meadows. <italic><tp:taxon-name><tp:taxon-name-part taxon-name-part-type="genus" reg="Habenaria">Habenaria</tp:taxon-name-part> <tp:taxon-name-part taxon-name-part-type="species" reg="balfouriana">balfouriana</tp:taxon-name-part></tp:taxon-name></italic> has a restricted distribution in the southern Hengduan Mountains, sharing the habitat with the similar-looking <italic><tp:taxon-name><tp:taxon-name-part taxon-name-part-type="genus" reg="Habenaria">H.</tp:taxon-name-part> <tp:taxon-name-part taxon-name-part-type="species" reg="aitchisonii">aitchisonii</tp:taxon-name-part></tp:taxon-name></italic>. Though <italic><tp:taxon-name><tp:taxon-name-part taxon-name-part-type="genus" reg="Habenaria">H.</tp:taxon-name-part> <tp:taxon-name-part taxon-name-part-type="species" reg="aitchisonii">aitchisonii</tp:taxon-name-part></tp:taxon-name></italic> and <italic><tp:taxon-name><tp:taxon-name-part taxon-name-part-type="genus" reg="Habenaria">H.</tp:taxon-name-part> <tp:taxon-name-part taxon-name-part-type="species" reg="balfouriana">balfouriana</tp:taxon-name-part></tp:taxon-name></italic> were found closely allied in a recent molecular study (<xref ref-type="bibr" rid="B12">Jin et al. 2017</xref>), they are distinct morphologically; both have yellowish-green flowers with bilobed petals, but the former has an elongated spur that exceeds the length of the ovary and pedicel (versus spur shorter than ovary in <italic><tp:taxon-name><tp:taxon-name-part taxon-name-part-type="genus" reg="Habenaria">H.</tp:taxon-name-part> <tp:taxon-name-part taxon-name-part-type="species" reg="aitchisonii">aitchisonii</tp:taxon-name-part></tp:taxon-name></italic>).</p></tp:treatment-sec><ref-list><ref id="B33"><mixed-citation xmlns:xlink="http://www.w3.org/1999/xlink" xlink:type="simple"><person-group><name name-style="western"><surname>Wu</surname><given-names>ZY</given-names></name><name name-style="western"><surname>Raven</surname><given-names>PH</given-names></name><name name-style="western"><surname>Hong</surname><given-names>DY</given-names></name></person-group> (<year>2010</year>) Flora of China Illustrations (Vol. 25). Science Press, Beijing and Missouri Botanical Garden Press, St. Louis.</mixed-citation></ref><ref id="B12"><mixed-citation xmlns:xlink="http://www.w3.org/1999/xlink" xlink:type="simple"><person-group><name name-style="western"><surname>Jin</surname><given-names>WT</given-names></name><name name-style="western"><surname>Schuiteman</surname><given-names>A</given-names></name><name name-style="western"><surname>Chase</surname><given-names>MW</given-names></name><name name-style="western"><surname>Li</surname><given-names>JW</given-names></name><name name-style="western"><surname>Chung</surname><given-names>SW</given-names></name><name name-style="western"><surname>Hsu</surname><given-names>TC</given-names></name><name name-style="western"><surname>Jin</surname><given-names>XH</given-names></name></person-group> (<year>2017</year>) Phylogenetics of subtribe <tp:taxon-name><tp:taxon-name-part taxon-name-part-type="subtribe">Orchidinae</tp:taxon-name-part></tp:taxon-name> s.l. (<tp:taxon-name><tp:taxon-name-part taxon-name-part-type="family">Orchidaceae</tp:taxon-name-part></tp:taxon-name>; <tp:taxon-name><tp:taxon-name-part taxon-name-part-type="subfamily">Orchidoideae</tp:taxon-name-part></tp:taxon-name>) based on seven markers (plastid matK, psaB, rbcL, trnL-F, trnH-psba, and nuclear nrITS, Xdh): implications for generic delimitation. BMC Plant Biology 17(1–14): e222. <ext-link xlink:type="simple" ext-link-type="doi" xlink:href="10.1186/s12870-017-1160-x">http://dx.doi.org/10.1186/s12870-017-1160-x</ext-link></mixed-citation></ref></ref-list></tp:taxon-treatment>
