# Supplementary material for: Taxonomic revision of Habenaria josephi group (sect. Diphyllae s.l.) in the Pan-Himalaya
Source: PhytoKeys. 2021 Apr 6;175:109–36. doi: 10.3897/phytokeys.175.59849 (PMC8044066; doi:10.3897/phytokeys.175.59849)
Supplement: XML Treatment for Habenaria szechuanica [file phytokeys.175.59849-treatment7.xml]

<!DOCTYPE tp:taxon-treatment
  PUBLIC "-//TaxonX//DTD Taxonomic Treatment Publishing DTD v0 20100105//EN" "tax-treatment-NSO.dtd">
<tp:taxon-treatment xmlns:tp="http://www.plazi.org/taxpub"><tp:treatment-meta><kwd-group><label>Taxon classification</label><kwd><named-content xmlns:xlink="http://www.w3.org/1999/xlink" content-type="kingdom">Plantae</named-content></kwd><kwd><named-content xmlns:xlink="http://www.w3.org/1999/xlink" content-type="order">Asparagales</named-content></kwd><kwd><named-content xmlns:xlink="http://www.w3.org/1999/xlink" content-type="family">Orchidaceae</named-content></kwd></kwd-group><mixed-citation publication-type="journal"><person-group><name><surname>Pandey</surname><given-names>Tirtha Raj</given-names></name><name><surname>Jin</surname><given-names>Xiao-Hua</given-names></name></person-group><article-title>Taxonomic revision of <italic><tp:taxon-name><tp:taxon-name-part taxon-name-part-type="genus" reg="Habenaria">Habenaria</tp:taxon-name-part> <tp:taxon-name-part taxon-name-part-type="species" reg="josephi">josephi</tp:taxon-name-part></tp:taxon-name></italic> group (sect. <tp:taxon-name><tp:taxon-name-part taxon-name-part-type="section" reg="Diphyllae">Diphyllae</tp:taxon-name-part></tp:taxon-name> s.l.) in the Pan-Himalaya</article-title><source>PhytoKeys</source><day>06</day><month>4</month><year>2021</year><volume>175</volume><fpage>109</fpage><lpage>136</lpage><pub-id pub-id-type="doi">10.3897/phytokeys.175.59849</pub-id></mixed-citation></tp:treatment-meta><tp:nomenclature><label>7. </label><tp:taxon-name><object-id xmlns:xlink="http://www.w3.org/1999/xlink" content-type="arpha" xlink:type="simple">AE76594F-764B-571B-A30C-F6E03C872CC9</object-id><tp:taxon-name-part taxon-name-part-type="genus" reg="Habenaria">Habenaria</tp:taxon-name-part> <tp:taxon-name-part taxon-name-part-type="species" reg="szechuanica">szechuanica</tp:taxon-name-part></tp:taxon-name><tp:taxon-authority>Schltr., Acta Horti Gothob. 1: 140. 1924.</tp:taxon-authority></tp:nomenclature><tp:treatment-sec sec-type="material" id="SECID0ECDAI"><title>Type.</title><p>China, Sichuan, 3200 m elev., 1922, <italic>Harry Smith 2916</italic> [holotype: UPS (UPS-V-109140 image!); isotypes: E (E00381982 image!), LD (1072390 image!), PE (01516964!), S (S-G-7344 image!)].</p></tp:treatment-sec><tp:treatment-sec sec-type="description" id="SECID0EKDAI"><title>Description.</title><p>Terrestrial herbs, 18–30 cm tall. Tubers subglobose or ellipsoid. Stems erect, finely papillate-hairy. Leaves 2, opposite, basal; base obtuse-rounded, abruptly narrowed and amplexicaul; leaf blade broadly ovate or orbicular, 3–5 cm long, 3–5 cm broad, apex shortly acuminate or acute. Inflorescence 15–26 cm long, 3–8-flowered; rachis 5–12 cm long, papillate-hairy; floral bracts linear or lanceolate, apex acuminate. Flowers yellowish-green; ovary and pedicel twisted, fusiform, 1.2–1.5 cm long, papillate-hairy. Dorsal sepal forming a hood with petals, erect, ovate, concave, 7–8 mm long, 3–4 mm broad, apex obtuse; lateral sepals reflexed, obliquely ovate, 7–9 mm long, 3.5–4 mm broad, apex subobtuse. Petals shallowly 2-lobed; upper lobe obliquely oblong-lanceolate, 7–9 mm long, 2–2.5 mm broad, margin papillate-ciliate, apex obtuse; lower lobe a tooth at the base of upper lobe, ca. 1.5 mm long; lip reflexed, spurred, adaxially with a needle-like 5–7 mm long appendage near the entrance of spur, deeply 3-lobed; lateral lobes linear-filiform, 2.4–2.8(–4) cm long, apex often curled; mid-lobe linear, 1.2–2 cm long; spur cylindrical-clavate, 1.6–2.4 cm long, horizontally curved. Column stout, anther resupinate; stigma processes narrow, lingulate. (Fig. <xref ref-type="fig" rid="F16">16</xref>).</p><fig id="F16" position="float" orientation="portrait"><object-id xmlns:xlink="http://www.w3.org/1999/xlink" content-type="doi" xlink:type="simple">10.3897/phytokeys.175.59849.figure16</object-id><object-id xmlns:xlink="http://www.w3.org/1999/xlink" content-type="arpha" xlink:type="simple">4AFE00DB-C906-54C9-B3D5-5BC79D6BB8F8</object-id><label>Figure 16.</label><caption><p><italic><tp:taxon-name><tp:taxon-name-part taxon-name-part-type="genus" reg="Habenaria">Habenaria</tp:taxon-name-part> <tp:taxon-name-part taxon-name-part-type="species" reg="szechuanica">szechuanica</tp:taxon-name-part></tp:taxon-name></italic><bold>A</bold> habit <bold>B</bold> floral bract <bold>C</bold> pedicellate ovary with spur <bold>D</bold> petal <bold>E</bold> dorsal sepal <bold>F</bold> lateral sepal <bold>G</bold> lip (<bold>A</bold> photographed from <italic>Hengduan Mountain Team 02687</italic>, PE <bold>B–G</bold> drawn from the same specimen by T.R. Pandey).</p></caption><graphic xmlns:xlink="http://www.w3.org/1999/xlink" xlink:href="phytokeys-175-109-g016.jpg" position="float" orientation="portrait" xlink:type="simple" id="oo_527696.jpg"><uri content-type="original_file" xlink:type="simple">https://binary.pensoft.net/fig/527696</uri></graphic></fig></tp:treatment-sec><tp:treatment-sec sec-type="phenology" id="SECID0EAFAI"><title>Phenology.</title><p>Flowering in July and August.</p></tp:treatment-sec><tp:treatment-sec sec-type="habitat" id="SECID0EFFAI"><title>Habitat.</title><p>Montane forests with <italic><tp:taxon-name><tp:taxon-name-part taxon-name-part-type="genus" reg="Pinus">Pinus</tp:taxon-name-part> <tp:taxon-name-part taxon-name-part-type="species" reg="yunnanensis">yunnanensis</tp:taxon-name-part></tp:taxon-name></italic> Franch. and <italic><tp:taxon-name><tp:taxon-name-part taxon-name-part-type="genus" reg="Picea">Picea</tp:taxon-name-part></tp:taxon-name></italic> sp.; 2900–4000 m elev.</p></tp:treatment-sec><tp:treatment-sec sec-type="distribution" id="SECID0E4FAI"><title>Distribution.</title><p>N and S Hengduan; also in Shaanxi of China. (Fig. <xref ref-type="fig" rid="F17">17</xref>).</p><fig id="F17" position="float" orientation="portrait"><object-id xmlns:xlink="http://www.w3.org/1999/xlink" content-type="doi" xlink:type="simple">10.3897/phytokeys.175.59849.figure17</object-id><object-id xmlns:xlink="http://www.w3.org/1999/xlink" content-type="arpha" xlink:type="simple">8C7E1CFC-08D4-544E-B9C1-7443ACD6CACB</object-id><label>Figure 17.</label><caption><p>Distribution of <italic><tp:taxon-name><tp:taxon-name-part taxon-name-part-type="genus" reg="Habenaria">Habenaria</tp:taxon-name-part> <tp:taxon-name-part taxon-name-part-type="species" reg="szechuanica">szechuanica</tp:taxon-name-part></tp:taxon-name></italic> (black circles) in the Pan-Himalaya.</p></caption><graphic xmlns:xlink="http://www.w3.org/1999/xlink" xlink:href="phytokeys-175-109-g017.jpg" position="float" orientation="portrait" xlink:type="simple" id="oo_527697.jpg"><uri content-type="original_file" xlink:type="simple">https://binary.pensoft.net/fig/527697</uri></graphic></fig></tp:treatment-sec><tp:treatment-sec sec-type="More illustrations" id="SECID0E6GAI"><title>More illustrations.</title><p><xref ref-type="bibr" rid="B33">Wu et al. (2010</xref>, fig. 195, 1–4).</p></tp:treatment-sec><tp:treatment-sec sec-type="material" id="SECID0EJHAI"><title>Additional specimens examined.</title><p><bold>N HENGDUAN</bold>: <bold>Songpan</bold>, 3450 m elev., 2002, <italic>Y.B. Luo 850</italic> (PE). <bold>S HENGDUAN</bold>: <bold>Xiangcheng</bold>, 3900 m elev., 1981, <italic>Team of Qinghai-Tibetan Plateau 4782c</italic> (PE). <bold>Yulong (Lijiang)</bold>, 2900 m elev., 1981, <italic>Hengduan Mountain Team 02687</italic> (PE, 4 duplicates).</p></tp:treatment-sec><ref-list><ref id="B33"><mixed-citation xmlns:xlink="http://www.w3.org/1999/xlink" xlink:type="simple"><person-group><name name-style="western"><surname>Wu</surname><given-names>ZY</given-names></name><name name-style="western"><surname>Raven</surname><given-names>PH</given-names></name><name name-style="western"><surname>Hong</surname><given-names>DY</given-names></name></person-group> (<year>2010</year>) Flora of China Illustrations (Vol. 25). Science Press, Beijing and Missouri Botanical Garden Press, St. Louis.</mixed-citation></ref></ref-list></tp:taxon-treatment>
