# Supplementary material for: Taxonomic revision of Habenaria josephi group (sect. Diphyllae s.l.) in the Pan-Himalaya
Source: PhytoKeys. 2021 Apr 6;175:109–36. doi: 10.3897/phytokeys.175.59849 (PMC8044066; doi:10.3897/phytokeys.175.59849)
Supplement: XML Treatment for Habenaria tibetica [file phytokeys.175.59849-treatment8.xml]

<!DOCTYPE tp:taxon-treatment
  PUBLIC "-//TaxonX//DTD Taxonomic Treatment Publishing DTD v0 20100105//EN" "tax-treatment-NSO.dtd">
<tp:taxon-treatment xmlns:tp="http://www.plazi.org/taxpub"><tp:treatment-meta><kwd-group><label>Taxon classification</label><kwd><named-content xmlns:xlink="http://www.w3.org/1999/xlink" content-type="kingdom">Plantae</named-content></kwd><kwd><named-content xmlns:xlink="http://www.w3.org/1999/xlink" content-type="order">Asparagales</named-content></kwd><kwd><named-content xmlns:xlink="http://www.w3.org/1999/xlink" content-type="family">Orchidaceae</named-content></kwd></kwd-group><mixed-citation publication-type="journal"><person-group><name><surname>Pandey</surname><given-names>Tirtha Raj</given-names></name><name><surname>Jin</surname><given-names>Xiao-Hua</given-names></name></person-group><article-title>Taxonomic revision of <italic><tp:taxon-name><tp:taxon-name-part taxon-name-part-type="genus" reg="Habenaria">Habenaria</tp:taxon-name-part> <tp:taxon-name-part taxon-name-part-type="species" reg="josephi">josephi</tp:taxon-name-part></tp:taxon-name></italic> group (sect. <tp:taxon-name><tp:taxon-name-part taxon-name-part-type="section" reg="Diphyllae">Diphyllae</tp:taxon-name-part></tp:taxon-name> s.l.) in the Pan-Himalaya</article-title><source>PhytoKeys</source><day>06</day><month>4</month><year>2021</year><volume>175</volume><fpage>109</fpage><lpage>136</lpage><pub-id pub-id-type="doi">10.3897/phytokeys.175.59849</pub-id></mixed-citation></tp:treatment-meta><tp:nomenclature><label>8. </label><tp:taxon-name><object-id xmlns:xlink="http://www.w3.org/1999/xlink" content-type="arpha" xlink:type="simple">AA44C41C-CE53-53F2-84FA-9C353CD90601</object-id><tp:taxon-name-part taxon-name-part-type="genus" reg="Habenaria">Habenaria</tp:taxon-name-part> <tp:taxon-name-part taxon-name-part-type="species" reg="tibetica">tibetica</tp:taxon-name-part></tp:taxon-name><tp:taxon-authority>Schltr. ex Limpricht, Repert. Spec. Nov. Regni Veg. Beih. 12: 338. 1922.</tp:taxon-authority></tp:nomenclature><tp:treatment-sec sec-type="material" id="SECID0EDJAI"><title>Type.</title><p>China, Kangding, 3600 m elev., 13 July 1953, <italic>X.L. Jiang 36260</italic> (neotype designated here: PE 00340847!) (Fig. <xref ref-type="fig" rid="F18">18</xref>).</p><fig id="F18" position="float" orientation="portrait"><object-id xmlns:xlink="http://www.w3.org/1999/xlink" content-type="doi" xlink:type="simple">10.3897/phytokeys.175.59849.figure18</object-id><object-id xmlns:xlink="http://www.w3.org/1999/xlink" content-type="arpha" xlink:type="simple">646398A9-213D-5622-97B5-8259BC29FFD4</object-id><label>Figure 18.</label><caption><p>Neotype of <italic><tp:taxon-name><tp:taxon-name-part taxon-name-part-type="genus" reg="Habenaria">Habenaria</tp:taxon-name-part> <tp:taxon-name-part taxon-name-part-type="species" reg="tibetica">tibetica</tp:taxon-name-part></tp:taxon-name></italic> Schltr. ex Limpricht <italic>X.L. Jiang 36260</italic> (PE 00340847) (Photographed by T.R. Pandey).</p></caption><graphic xmlns:xlink="http://www.w3.org/1999/xlink" xlink:href="phytokeys-175-109-g018.jpg" position="float" orientation="portrait" xlink:type="simple" id="oo_527698.jpg"><uri content-type="original_file" xlink:type="simple">https://binary.pensoft.net/fig/527698</uri></graphic></fig></tp:treatment-sec><tp:treatment-sec sec-type="description" id="SECID0EJKAI"><title>Description.</title><p>Terrestrial herbs, 12–40 cm tall. Tubers narrowly oblong to ellipsoid. Stems mostly underground, papillate-hairy. Leaves 2, nearly opposite, basal; prominent white veins on adaxial surface, base abruptly narrowed and amplexicaul; leaf blade wide ovate or orbicular, 2.5–6.5 cm long, 2.5–7 cm wide, apex obtuse or acute. Inflorescence 10–35 cm long, laxly 2–10-flowered; rachis 2–15 cm long, papillate-hairy; floral bracts lanceolate or linear-lanceolate, apex acuminate. Flowers yellowish-green; ovary and pedicel strongly arcuate, 1.5–2 cm long, pubescent. Dorsal sepal forming hood with petals, ovate, concave, 7–9 mm long, 4–5 mm wide, apex subobtuse; lateral sepals reflexed, obliquely ovate, 8–11 mm long, 4–5 mm wide, apex acuminate. Petals shallowly 2-lobed; upper lobe oblique, oblong-lanceolate to ovate-lanceolate, 8–10 mm long, 3–4 mm wide, margin papillate-ciliate, apex subacute; lower lobe ca. 1.5 mm long; lip deeply 3-lobed, spurred, lobes reflexed over base; lateral lobes linear-filiform, 2–4 cm long, curled at apex; mid-lobe linear, 1–2 cm long; spur cylindrical-clavate, 1.5–2.5 cm long, often horizontal and curved upwards. Column stout, anthers parallel; pollinia granular; caudicles stout, elongated; stigma processes lingulate. (Fig. <xref ref-type="fig" rid="F19">19</xref>).</p><fig id="F19" position="float" orientation="portrait"><object-id xmlns:xlink="http://www.w3.org/1999/xlink" content-type="doi" xlink:type="simple">10.3897/phytokeys.175.59849.figure19</object-id><object-id xmlns:xlink="http://www.w3.org/1999/xlink" content-type="arpha" xlink:type="simple">C03C751E-A5F0-5043-87E4-FC655CD8935D</object-id><label>Figure 19.</label><caption><p><italic><tp:taxon-name><tp:taxon-name-part taxon-name-part-type="genus" reg="Habenaria">Habenaria</tp:taxon-name-part> <tp:taxon-name-part taxon-name-part-type="species" reg="tibetica">tibetica</tp:taxon-name-part></tp:taxon-name></italic><bold>A</bold> habit <bold>B</bold> floral bract <bold>C</bold> pedicellate ovary with spur <bold>D</bold> petal <bold>E</bold> dorsal sepal <bold>F</bold> lateral sepal <bold>G</bold> lip (<bold>A</bold> photographed from the neotype <italic>X.L. Jiang 36260</italic>, PE <bold>B–G</bold> drawn from the same specimen by T.R. Pandey).</p></caption><graphic xmlns:xlink="http://www.w3.org/1999/xlink" xlink:href="phytokeys-175-109-g019.jpg" position="float" orientation="portrait" xlink:type="simple" id="oo_527699.jpg"><uri content-type="original_file" xlink:type="simple">https://binary.pensoft.net/fig/527699</uri></graphic></fig></tp:treatment-sec><tp:treatment-sec sec-type="phenology" id="SECID0E6LAI"><title>Phenology.</title><p>Flowering from June to August.</p></tp:treatment-sec><tp:treatment-sec sec-type="habitat" id="SECID0EEMAI"><title>Habitat.</title><p>Thickets, alpine grasslands; 3200–4900 m elev.</p></tp:treatment-sec><tp:treatment-sec sec-type="distribution" id="SECID0EJMAI"><title>Distribution.</title><p>N and S Hengduan, also in NE Qinghai of China. (Fig. <xref ref-type="fig" rid="F20">20</xref>).</p><fig id="F20" position="float" orientation="portrait"><object-id xmlns:xlink="http://www.w3.org/1999/xlink" content-type="doi" xlink:type="simple">10.3897/phytokeys.175.59849.figure20</object-id><object-id xmlns:xlink="http://www.w3.org/1999/xlink" content-type="arpha" xlink:type="simple">59C421ED-7D5C-5506-8C4E-A9FFCA736D46</object-id><label>Figure 20.</label><caption><p>Distribution of <italic><tp:taxon-name><tp:taxon-name-part taxon-name-part-type="genus" reg="Habenaria">Habenaria</tp:taxon-name-part> <tp:taxon-name-part taxon-name-part-type="species" reg="tibetica">tibetica</tp:taxon-name-part></tp:taxon-name></italic> (black circles) in the Pan-Himalaya.</p></caption><graphic xmlns:xlink="http://www.w3.org/1999/xlink" xlink:href="phytokeys-175-109-g020.jpg" position="float" orientation="portrait" xlink:type="simple" id="oo_527700.jpg"><uri content-type="original_file" xlink:type="simple">https://binary.pensoft.net/fig/527700</uri></graphic></fig></tp:treatment-sec><tp:treatment-sec sec-type="More illustrations" id="SECID0ELNAI"><title>More illustrations.</title><p><xref ref-type="bibr" rid="B33">Wu et al. (2010</xref>, fig. 195, 5–7).</p></tp:treatment-sec><tp:treatment-sec sec-type="material" id="SECID0EVNAI"><title>Additional specimens examined.</title><p><bold>N HENGDUAN</bold>: <bold>Gonjo</bold>, 3200 m elev., <italic>Vegetation Team of Qinghai-Tibet Plateau 9671</italic> (PE); <bold>Gonjo</bold>, 3800 m elev., 2010, <italic>Kham Expedition 10-1872</italic> (PE); <bold>Songpan</bold>, 3835 m elev., 2002, <italic>Y.B. Luo 827</italic> (PE); <bold>Xiaojin</bold>, Hanniu Region, 3400 m elev., 1959, <italic>Z.G. Liu 0359</italic> (PE). <bold>S HENGDUAN</bold>: <bold>Kangding</bold>, Muya Region, A-Tai Xiang, 3560 m elev., 1982, <italic>Lang et al. 981</italic> (PE, KUN).</p></tp:treatment-sec><tp:treatment-sec sec-type="notes" id="SECID0ETOAI"><title>Note.</title><p>According to the protologue, <italic><tp:taxon-name><tp:taxon-name-part taxon-name-part-type="genus" reg="Habenaria">Habenaria</tp:taxon-name-part> <tp:taxon-name-part taxon-name-part-type="species" reg="tibetica">tibetica</tp:taxon-name-part></tp:taxon-name></italic> was described by Schlechter, based on two specimens from China: East Tibet, Ta tsien lu, 3600 m elev., <italic>Limpricht 2303</italic> and Batang-Litang, 4800–4900 m elev., <italic>Limpricht 2277</italic> (<xref ref-type="bibr" rid="B18">Limpricht 1922</xref>); consequently, both of these are syntypes as per Art. 9.6 of the ICN (<xref ref-type="bibr" rid="B32">Turland et al. 2018</xref>). Many of the type specimens, described by Schlechter together with <italic><tp:taxon-name><tp:taxon-name-part taxon-name-part-type="genus" reg="Habenaria">H.</tp:taxon-name-part> <tp:taxon-name-part taxon-name-part-type="species" reg="tibetica">tibetica</tp:taxon-name-part></tp:taxon-name></italic> (e.g. <italic><tp:taxon-name><tp:taxon-name-part taxon-name-part-type="genus" reg="Platanthera">Platanthera</tp:taxon-name-part> <tp:taxon-name-part taxon-name-part-type="species" reg="minax">minax</tp:taxon-name-part></tp:taxon-name></italic> Schltr. &amp; <italic><tp:taxon-name><tp:taxon-name-part taxon-name-part-type="genus" reg="Platanthera">P.</tp:taxon-name-part> <tp:taxon-name-part taxon-name-part-type="species" reg="winkleriana">winkleriana</tp:taxon-name-part></tp:taxon-name></italic> Schltr.), were believed to be kept at B and later, their duplicate specimens were recovered at other European herbaria WU and WRSL; however, despite an extensive search, none of the type materials of <italic><tp:taxon-name><tp:taxon-name-part taxon-name-part-type="genus" reg="Habenaria">H.</tp:taxon-name-part> <tp:taxon-name-part taxon-name-part-type="species" reg="tibetica">tibetica</tp:taxon-name-part></tp:taxon-name></italic> could be located in any of the world’s major herbaria and could have been destroyed during the Second World War at B. Furthermore, we were unable to find any other original material related to the species. Thus, assuming that all the original material of <italic><tp:taxon-name><tp:taxon-name-part taxon-name-part-type="genus" reg="Habenaria">H.</tp:taxon-name-part> <tp:taxon-name-part taxon-name-part-type="species" reg="tibetica">tibetica</tp:taxon-name-part></tp:taxon-name></italic> is lost, it warrants designating a neotype, which is here accomplished. For that purpose, <italic>X.L. Jiang 36260</italic> (PE) is designated the neotype according to Art. 9.8 of the ICN (<xref ref-type="bibr" rid="B32">Turland et al. 2018</xref>); this specimen was also collected from the original type locality (Kangding, Sichuan). The designated neotype specimen conforms to the description in the protologue and is consistent with the current application of the taxon name (e.g. <xref ref-type="bibr" rid="B4">Chen and Cribb 2009</xref>).</p></tp:treatment-sec><ref-list><ref id="B33"><mixed-citation xmlns:xlink="http://www.w3.org/1999/xlink" xlink:type="simple"><person-group><name name-style="western"><surname>Wu</surname><given-names>ZY</given-names></name><name name-style="western"><surname>Raven</surname><given-names>PH</given-names></name><name name-style="western"><surname>Hong</surname><given-names>DY</given-names></name></person-group> (<year>2010</year>) Flora of China Illustrations (Vol. 25). Science Press, Beijing and Missouri Botanical Garden Press, St. Louis.</mixed-citation></ref><ref id="B18"><mixed-citation xmlns:xlink="http://www.w3.org/1999/xlink" xlink:type="simple"><person-group><name name-style="western"><surname>Limpricht</surname><given-names>W</given-names></name></person-group> (<year>1922</year>) <article-title>Botanische Reisen in den Hochgebirgen Chinas und Ost-Tibets. Repertorium Specierum Novarum Regni Vegetabilis.</article-title><source>Beihefte</source><volume>12</volume>: <fpage>1</fpage>–<lpage>515</lpage>.</mixed-citation></ref><ref id="B32"><mixed-citation xmlns:xlink="http://www.w3.org/1999/xlink" xlink:type="simple"><person-group><name name-style="western"><surname>Turland</surname><given-names>NJ</given-names></name><name name-style="western"><surname>Wiersema</surname><given-names>JH</given-names></name><name name-style="western"><surname>Barrie</surname><given-names>FR</given-names></name><name name-style="western"><surname>Greuter</surname><given-names>W</given-names></name><name name-style="western"><surname>Hawksworth</surname><given-names>DL</given-names></name><name name-style="western"><surname>Herendeen</surname><given-names>PS</given-names></name><name name-style="western"><surname>Knapp</surname><given-names>S</given-names></name><name name-style="western"><surname>Kusber</surname><given-names>WH</given-names></name><name name-style="western"><surname>Li</surname><given-names>DZ</given-names></name><name name-style="western"><surname>Marhold</surname><given-names>K</given-names></name><name name-style="western"><surname>May</surname><given-names>TW</given-names></name><name name-style="western"><surname>McNeill</surname><given-names>J</given-names></name><name name-style="western"><surname>Monro</surname><given-names>AM</given-names></name><name name-style="western"><surname>Prado</surname><given-names>J</given-names></name><name name-style="western"><surname>Price</surname><given-names>MJ</given-names></name><name name-style="western"><surname>Smith</surname><given-names>GF</given-names></name></person-group> (<year>2018</year>) International Code of Nomenclature for algae, fungi, and plants (Shenzhen Code) adopted by the Nineteenth International Botanical Congress Shenzhen, China, July 2017. Regnum Vegetabile 159. Glashütten, Koeltz Botanical Books. <ext-link xlink:type="simple" ext-link-type="doi" xlink:href="10.12705/Code.2018">https://doi.org/10.12705/Code.2018</ext-link></mixed-citation></ref><ref id="B4"><mixed-citation xmlns:xlink="http://www.w3.org/1999/xlink" xlink:type="simple"><person-group><name name-style="western"><surname>Chen</surname><given-names>SC</given-names></name><name name-style="western"><surname>Cribb</surname><given-names>PJ</given-names></name></person-group> (<year>2009</year>) <article-title><italic><tp:taxon-name><tp:taxon-name-part taxon-name-part-type="genus">Habenaria</tp:taxon-name-part></tp:taxon-name></italic>.</article-title> In: <person-group><name name-style="western"><surname>Wu</surname><given-names>ZY</given-names></name><name name-style="western"><surname>Raven</surname><given-names>PH</given-names></name><name name-style="western"><surname>Hong</surname><given-names>DY</given-names></name></person-group> (<role>Eds</role>) <issue-title>Flora of China (Vol.</issue-title><source>25). Science Press, Beijing and Missouri Botanical Garden Press, St. Louis</source>, <fpage>144</fpage>–<lpage>160</lpage>.</mixed-citation></ref></ref-list></tp:taxon-treatment>
